# Supplementary material for: Evaluation of smartphone-based cough data in amyotrophic lateral sclerosis as a potential predictor of functional disability
Source: PLoS One. 2024 Dec 16;19(12):e0301734. doi: 10.1371/journal.pone.0301734 (PMC11649145; doi:10.1371/journal.pone.0301734)
Supplement: S1 File — (CSV) [file pone.0301734.s001.csv]

Is_patient	Duration	Absolute_energy	Area_under_curve	Temporal_centroid	Maximum_amplitude	Mean_amplitude	Median_amplitude	Minimum_amplitude	Std_amplitude	Variance_amplitude	Entropy	Fundamental_frequency	Kurtosis	Maximum_frequency	Maximum_power	Peak_to_peak_distance	Positive_turning_points	Spectral_bandwidth	RMS	Skewness	Slope	Spectral_centroid	Spectral_entropy	Spectral_kurtosis	Spectral_positive_turning_points	Spectral_rollof	Spectral_skewness	Spectral_slope	Spectral_spread	Total_energy	ZCR
Yes	1.1128888888888888	1093457200000.0	3269.563097222221	0.8141985262366833	31255.0	9.614312433333334	0.0	-32101.333333333332	3483.3549000000003	12138913.666666666	0.7564758303807525	141.75706074411622	15.663736374886597	11944.404835020889	0.01478745633115367	63356.333333333336	11265.666666666666	3258.305952432034	3483.3686683726937	-0.046727037057280506	-0.0002555169535963667	3666.142078870858	0.721570198347421	3.286588995537277	13967.0	11944.404835020889	1.1806505896327366	-3.955843082541628e-09	3919.2764204941627	582679094126.4899	5367.0
Yes	0.2702222222222222	615604060000.0	1357.8945034722235	0.24970286889575985	30604.0	-9.908968533333335	0.0	-27035.333333333332	3015.4991666666665	9410253.5	0.670261056072153	152.38671938971268	23.807464702688307	11404.274607890582	0.013739337058116932	57639.333333333336	6143.333333333333	2380.3572691810173	3015.5201310165016	0.5022056549787521	0.0006621439302094	3526.830175167341	0.6587122694797783	3.377685480592272	5747.333333333333	11404.274607890582	1.1873140116002348	-5.5187253559951e-09	3787.381777473282	451704913724.38605	1745.3333333333333
Yes	1.3013333333333332	1625586100000.0	3622.9473888888824	1.4806613040851488	31558.333333333332	6.604671566666666	0.3333333333333333	-32231.333333333332	3346.6964000000003	11251857.666666666	0.6376306645281316	179.88202948375405	22.113214052149388	11357.827221843581	0.034143012017011566	63789.666666666664	17253.0	3153.8930411397164	3346.7033618950195	-0.45034326116244	-5.2751211327717583e-05	3226.6489131739877	0.7008102552365963	4.6870407635804225	22340.333333333332	11357.827221843581	1.5541494178263893	-2.742579997350733e-09	3538.5534870117576	540095545939.34015	5486.0
Yes	1.5466666666666666	2496169150000.0	5314.1793854166735	1.256404206681466	31441.0	-4.3987361499999995	0.5	-32319.0	4576.27065	20973611.0	0.7312132358783325	168.08479069893468	9.887136334922612	9614.13536989333	0.0616665575653314	63760.0	10197.0	1801.3763946357321	4576.278404781297	-0.0595228783786297	6.184957095379207e-05	2314.280050229556	0.6459939329220865	6.9715532708624135	16502.0	9614.13536989333	2.076366955351188	-3.426791334045764e-09	2875.8465289219025	1006745377919.0872	4187.0
Yes	0.46222222222222215	977875733333.3334	2149.5824826388903	0.5846105629041377	30832.0	1.2787848053333333	0.0	-31795.666666666668	3441.6175333333335	11869331.333333334	0.6914027111647068	108.37847048507636	22.403135836721848	10801.367542614169	0.022545035928487736	62627.666666666664	10406.333333333334	1922.3472963269978	3441.619109325638	-0.10086950411399208	-5.283601939299327e-05	3038.5348485731197	0.6842736379843947	3.949284330973098	9492.333333333334	10801.367542614169	1.3822370596704967	-4.589771241489881e-09	3619.9059173631813	569735494031.5323	3744.6666666666665
Yes	1.4257777777777776	1535473066666.6667	3772.0967777777787	1.291482191998439	30559.333333333332	-3.482310646666667	0.0	-31064.666666666668	4176.924233333333	18511258.0	0.7540349976479764	182.44885256290965	15.040489743752389	9838.459186558286	0.018209674706061635	61624.0	10082.0	2049.820918340098	4176.928142560245	0.24959467661877469	-0.0003669082107415772	2350.0546817234635	0.7072929293273754	8.827373331019535	15808.333333333334	9838.459186558286	2.399641134444454	-4.6339143807746685e-09	2968.592070312177	888553990993.3395	4546.0
Yes	1.8559999999999999	2435154700000.0	5441.18459375	0.6197037163137719	32767.0	-5.6835448699999995	0.0	-32050.5	4885.58315	24336935.0	0.7781950115668057	203.48327363533372	8.63684319625385	10944.788777315645	0.01903950981795785	64817.5	9443.5	2889.514702525868	4885.588582709723	0.10287454724311824	2.4800017344826665e-05	2958.642527343163	0.7075366989874616	5.090094025857179	15093.0	10944.788777315645	1.6473182159838213	-3.71089920820244e-09	3348.283148272455	1168187477075.9243	5255.0
Yes	0.5147089947089947	618135806666.6666	1579.217033257748	0.35573927389668464	31916.0	1.0368854133333334	0.3333333333333333	-30250.666666666668	3576.0925666666662	13008681.0	0.7663707598895432	267.21568037105453	23.577224698494543	8675.002788720876	0.031523836776614134	62166.666666666664	7135.333333333333	803.7888857512816	3576.092621565896	-0.27286828557650245	-0.0001011313802724445	1861.5188589628524	0.5587504824230274	14.36963490416026	5978.666666666667	8675.002788720876	3.219195796549265	-1.0180912264090877e-08	3130.187598649902	573695266137.254	1560.6666666666667
Yes	1.056	1618923000000.0	4214.9887430555655	0.9939552077226755	31080.666666666668	0.406136216	0.0	-30178.666666666668	4288.925233333333	18526978.666666668	0.7608825291843373	171.1669770001489	5.673066975804294	12868.857230068403	0.03810994327068323	61259.333333333336	11995.666666666666	6051.83350447879	4288.925225621729	-0.007193632423877698	-3.852820993657845e-06	4260.197618055933	0.6945578417455754	2.5479528193187	13835.666666666666	12868.857230068403	0.9882439416167538	-3.6926645156029914e-09	4479.047520772762	889305334560.5582	4681.666666666667
Yes	1.9040362811791385	490793975000.0	2004.2506859410446	0.6934782139849472	28745.0	-0.0700338775	-0.5	-29386.5	2158.049	4675045.9	0.6787256298402675	241.67363350809205	38.578788065033024	15192.009119203538	0.01725300122052425	58131.5	21969.0	2028.0944156747046	2158.0490019428275	-0.2109552770853042	2.171282769871033e-05	4191.567130901524	0.6420839512343284	3.786443274328377	15048.5	15192.009119203538	1.3525224873317159	-3.23282354017927e-09	5070.27568669	206171543389.88196	7805.0
Yes	0.5546666666666666	594920175000.0	1772.104973958327	0.6430316659154902	31113.0	-0.93641285	0.0	-32768.0	2805.3131000000003	7882729.0	0.6930832447208726	113.12933968719531	20.453596860987044	11268.251515505002	0.0435061380267143	63881.0	9560.5	7267.927052446257	2805.3132928804866	-0.03976120799779889	1.774150698591245e-05	4473.8991325790375	0.7453511202996908	2.3726317210232	7847.0	11268.251515505002	0.6680101999401067	-4.167788746538862e-09	3774.4748470661543	378376076853.6179	4649.5
Yes	2.5546666666666664	2611375700000.0	5635.325359375	1.8575092182872601	32452.0	-1.89011532	0.0	-32071.0	3501.3977999999997	12266645.5	0.6423692002247847	295.42127234149643	21.97739986238357	11751.238978297268	0.03941595368087285	64523.0	22422.0	1655.1906779661017	3501.398842110404	0.08964003808796406	3.6576313414908416e-05	3453.6970379007626	0.6502331894114615	3.4748193949501283	36654.0	11751.238978297268	1.2810351404567404	-1.7219237429286101e-09	3904.5160505002264	588802120411.3923	8611.5
Yes	1.966222222222222	3246314133333.3335	7722.439062499994	0.9171040161943737	30749.333333333332	-1.7838334500000002	-25.333333333333332	-29927.333333333332	5580.987433333333	31238811.333333332	0.8207013457610371	168.96297933349834	3.7104233541062013	9913.43959025717	0.014741085159281834	60676.666666666664	9693.666666666666	2046.1969782282285	5580.988053313241	0.5247580806414286	5.729561806171058e-05	2653.8840047771537	0.6877177701479203	5.6645422195906425	17075.666666666668	9913.43959025717	1.8086621639163034	-3.776197078105197e-09	3107.9001333963274	1499477674939.0535	5488.666666666667
Yes	0.2453333333333333	118616686666.66667	631.4440763888871	0.637862284524024	18200.666666666668	0.10530264333333335	0.0	-20106.666666666668	1173.6912333333332	1393096.7333333334	0.597438908252821	48.91438144967716	56.402092276950384	10421.978649638962	0.0236734726155797	38307.333333333336	10724.333333333334	3996.2247522865855	1173.6914409791018	0.33610739807287854	2.8560578976752688e-06	3215.375906079096	0.733572903352352	4.783084523304725	10216.0	10421.978649638962	1.483451014137643	-4.2693602148716386e-09	3180.772017844876	66869453018.248566	3515.3333333333335
Yes	0.37688888888888883	1062835380000.0	2088.5630208333337	0.7406099995582762	31454.333333333332	-2.376828033333333	0.0	-31230.333333333332	3519.1036333333336	12500716.333333334	0.6657821318281809	309.71837440537473	24.954385090834553	10664.123650279429	0.035044732193152066	62684.666666666664	7898.333333333333	1957.6015595225615	3519.1045864419752	0.7226714293162028	5.513596230303965e-05	2775.647323793228	0.6540082242113566	5.7469787280997915	8608.0	10664.123650279429	1.8712457958728914	-4.480672225094877e-09	3266.902996344558	600041855777.8842	4444.333333333333
Yes	0.5582222222222222	812419450000.0	2303.135708333329	0.5359660686042275	31627.0	1.0128969333333333	0.0	-30521.333333333332	3061.0689333333335	9480190.833333334	0.7013887836320697	187.17210907021442	18.167011337064846	10987.18885003936	0.03013961141308143	62148.333333333336	9252.666666666666	1819.5684523809523	3061.0692760245142	0.1729595015446345	-2.4092980411817634e-05	3174.8914876858926	0.6988544090478578	4.1064521090776145	8912.0	10987.18885003936	1.4438880970188699	-4.259559772407406e-09	3618.819159207964	455054595911.88055	3044.3333333333335
Yes	0.5048888888888889	1069872600000.0	2420.3082083333325	0.4917239145770333	30988.0	3.3032732999999994	0.0	-31372.333333333332	3496.9449333333337	13110418.5	0.7010737348596718	124.48446462868851	19.64808208174335	11914.765692942014	0.008571713541944767	62360.333333333336	8495.333333333334	2555.585859427049	3496.9486468430173	-0.0136523433029652	-7.344522679429654e-05	3036.325593253301	0.71406804804879	5.5097721918753395	8420.333333333334	11914.765692942014	1.8740835981387853	-4.437228565323201e-09	3489.408940662556	629308893605.0258	2664.0
Yes	1.2960000000000003	1327390000000.0	3347.1301927083196	0.7397854643417119	31912.5	-2.5922264999999998	0.0	-32103.5	3926.83065	15873014.0	0.7664482971037108	113.86741952256719	15.361425926277917	11380.248214990977	0.015376211144030049	64016.0	11248.5	7727.044439935065	3926.8315807914055	0.02119267731904985	4.5365230799305655e-05	4011.690552091821	0.7522310760558006	2.8728953450294274	12791.5	11380.248214990977	0.9637114428539015	-4.04533005964738e-09	3867.5914772520914	761914158676.1705	6454.0
Yes	1.2693333333333332	918281100000.0	2528.9254305555564	0.8507145794730269	31655.0	0.05452264333333331	0.0	-30210.333333333332	2868.7734333333333	8502631.833333334	0.6800907455330657	82.55241587401437	27.391991634500954	11588.609000120823	0.01945073405901587	61865.333333333336	15905.0	3981.847440218584	2868.7735653062205	0.07322786251703897	-1.8638487864683104e-05	3679.0000003508085	0.7515241626945223	3.498076689260388	14293.666666666666	11588.609000120823	1.1931883976196846	-3.1107719259575234e-09	3660.1475908072825	408130258279.8847	8446.0
Yes	0.448	1160080800000.0	2219.4726145833306	0.3483496388189043	32767.0	4.8242188	0.0	-31941.0	4381.955	19201530.0	0.7257030378931921	168.43777932267355	14.08851325093135	10474.128513258516	0.0225015208125114	64708.0	5482.0	2157.044491525424	4381.957213044093	-0.4134373664855957	-0.0001622305658937	3221.82346559902	0.6687385393282896	3.842858093447685	5846.0	10474.128513258516	1.2952496274098635	-6.0535808473755035e-09	3464.014122560708	921689608534.0396	2228.0
Yes	0.5843688586545729	783138533333.3334	2212.264788359787	0.38391061279680433	31953.333333333332	0.171231875	2.0	-30490.666666666668	3932.7791666666667	16178356.0	0.8067039054186628	254.52535950088154	14.203945593076524	14059.314653192923	0.08969706296920772	62444.0	7029.0	1538.282744463657	3932.7791625867394	-0.10730453083912533	1.526197464966265e-05	3545.7564687931263	0.5636616720961475	5.901769755248199	5479.0	14059.314653192923	1.8654436917754058	-7.502848564563646e-09	4480.556048680642	713480282460.7296	2243.0
Yes	1.968	686542850000.0	2708.947010416668	1.4953890283709086	20885.5	0.015259750000000002	0.0	-20987.0	2239.29805	5290952.65	0.6748718727290166	101.48295086769606	18.73681865602293	8831.666006427278	0.0517104603350162	41872.5	14302.5	1341.804476500767	2239.2980515412064	-0.09653585404157639	1.1759568693979787e-05	1945.610069184694	0.6563389814853793	10.296477324928276	21286.5	8831.666006427278	2.6625762193998272	-3.151501828928825e-09	2756.284603378642	253967691042.79248	6997.5
Yes	0.5475555555555556	1348774266666.6667	2833.2406250000017	0.7815487488947372	31537.666666666668	-5.428099566666667	0.0	-31076.0	3851.4494666666665	14863172.666666666	0.6949409739317022	118.79780228683173	16.954079570095548	11291.399088117587	0.04732112151881054	62613.666666666664	12252.666666666666	2266.323028610483	3851.4541372621875	0.23215682804584495	5.718344445918415e-05	3360.4744909366364	0.6715484701651807	3.328429418247873	9039.0	11291.399088117587	1.1990142515052333	-4.1607256389233884e-09	3814.3721447690045	713442133928.5961	3284.0
Yes	1.024	587211890000.0	2151.2801406249982	0.645095680184617	29460.5	0.129700415	0.0	-27992.5	2715.2535	7377431.0	0.7338667725426677	202.62239796534942	15.153609674457506	10777.517034486886	0.051510358229279504	57453.0	7954.0	2638.0343196625463	2715.253434970432	-0.13357725366950038	-3.165864786263038e-05	2985.476513824049	0.6498764423388804	4.910417185422269	12955.0	10777.517034486886	1.6133530591158405	-4.7513843291349455e-09	3303.004426916519	354121131625.002	3694.0
Yes	0.6364444444444445	820260750000.0	2316.1222916666716	0.8131089706360193	30693.0	4.957916833333333	0.0	-32109.666666666668	3022.3522	9156549.0	0.7099755848504836	42.090431394048615	24.877675669757426	10975.407985318308	0.016846967550615433	62802.666666666664	9921.333333333334	2738.337561602703	3022.3583592759965	-0.1585254445672035	-4.41667918667788e-05	3091.565462410644	0.7276028302199423	4.4617216525048695	10315.333333333334	10975.407985318308	1.5336600046114066	-4.131754940151817e-09	3415.3845533030394	439520950326.57715	4096.0
Yes	0.4764444444444444	809235486666.6666	1875.9419513888959	0.44832844045577963	30899.666666666668	1.2042755833333334	0.0	-31749.666666666668	3149.9070333333334	9999658.333333334	0.6920085395485857	150.63852625907808	24.279204297213568	11489.24640010225	0.0087580630012477	62649.333333333336	8416.333333333334	5850.561981421356	3149.9077057047957	0.4646208832661311	2.7726785051142893e-06	4415.574559585934	0.7261900967681761	2.56537231929997	8040.666666666667	11489.24640010225	0.7392461272317473	-3.9771882537342286e-09	3736.0655490877957	479989907857.37177	3460.3333333333335
Yes	0.3377777777777778	327813303333.3333	1100.576600694445	0.21959625295680138	27041.666666666668	0.7790336999999999	0.0	-24441.0	2486.577533333333	6254293.666666667	0.6924457395495421	100.03100881086313	19.70735610763965	9925.631009389888	0.0094640293779472	51482.666666666664	4980.666666666667	3009.176587301587	2486.5781037263864	0.15557131349729994	-5.2372799341720974e-05	3124.947152513514	0.7145670855774853	4.883311622666132	5269.666666666667	9925.631009389888	1.4703579773226483	-7.134648717525478e-09	3141.172521869215	300211976971.59784	2413.0
Yes	0.9636281179138324	487380890000.0	2413.7225793650796	0.48645436310722256	15420.0	0.7621401	-6.5	-13404.0	2978.8311000000003	8894019.25	0.8209695174870493	170.9139441201301	2.6652019724257916	1998.2786698821653	0.0942422151565551	28824.0	7085.0	158.06311236040276	2978.831293096159	0.09633344784379	-1.6184631143279034e-05	956.6013397403938	0.45472925845354506	32.71979013020322	9367.0	1998.2786698821653	5.431523200636636	-9.063851112261081e-09	2736.2112829329267	392233429577.2588	837.5
Yes	1.027482993197279	754034287500.0	2612.6160912698424	0.5557342036793971	28308.0	-0.4620899075	-1.25	-27778.0	3222.27655	10454092.625	0.7685858472335627	84.08297726195389	13.51050440499361	12765.957144897508	0.017143436707556175	56086.0	10176.25	1553.1439114140576	3222.276633883931	0.09554487094283104	-5.395521465631407e-06	3050.215300105009	0.6770780025700807	6.664807939255224	11632.25	12765.957144897508	2.0385332206001627	-5.465667554530701e-09	4092.947181790605	461031945200.8541	3553.25
Yes	1.5872713529856384	166630283333.33334	1592.2608843537419	0.8755193627418247	12567.333333333334	0.069885657	-14.333333333333334	-12273.333333333334	1390.5738000000001	1941134.9000000004	0.724064195941812	79.35494697426587	9.43302995110257	10798.49048377449	0.0312638025109966	24840.666666666668	15020.666666666666	1810.429947822083	1390.5738646766392	0.38128936290740967	2.4093810894051475e-05	2521.214595747474	0.6890415761193552	10.723326793078236	13870.0	10798.49048377449	2.716514637792386	-4.966343682197329e-09	3449.064174273973	85605089673.67535	3216.6666666666665
Yes	1.4280272108843537	222884183333.33334	1579.7478231292496	0.9268501189721453	12972.333333333334	-0.09861200233333334	-0.6666666666666666	-14144.333333333334	1457.7407333333333	2178888.533333333	0.6434593615089684	137.5776563593612	12.610359979754476	13038.554791240016	0.0522910915315151	27116.666666666668	23344.333333333332	1538.0386256175952	1457.740778554834	-0.09150294462839764	2.8295659116445083e-06	2920.990429022689	0.6676846844400356	8.650214801880638	13188.0	13038.554791240016	2.4006804332602045	-3.8396956904264975e-09	3995.697148482727	96089936335.17104	8872.0
Yes	0.8126984126984128	860340700000.0	2485.0753439153436	0.4544362193775806	26571.333333333332	-0.3026660033333333	0.3333333333333333	-26639.333333333332	4066.719266666667	16692140.333333334	0.7961891818448934	302.2351471460102	8.317376269999825	12694.434837446475	0.0862960318724314	53210.666666666664	8805.666666666666	348.6186019712422	4066.71940454938	0.00634075080355014	8.005201793954726e-06	3023.021057179205	0.5107352371708108	6.006516473875288	8112.666666666667	12694.434837446475	1.8982899755867457	-7.599826947453601e-09	4265.477750457337	736137783747.8385	2467.0
Yes	0.5979138321995465	658027100000.0	1747.1564342403653	0.2546713171531204	31109.5	-0.23391556	1.0	-30198.5	3782.06895	14338832.5	0.7757785496302328	249.47877498333636	16.775060968796993	14001.784945088843	0.0273757660761475	61308.0	8566.5	1062.708067379726	3782.068754843477	0.047773703932762146	-1.942072127406463e-05	3306.0513034178953	0.585634048707719	6.84963386929086	7564.0	14001.784945088843	2.0406352172250535	-8.291935582669473e-09	4276.670517983593	632356258446.214	3049.5
Yes	0.4682690854119425	43941104333.333336	442.71117535903267	0.19859530214798105	6969.333333333333	0.45966017100000006	-3.0	-7447.666666666667	1044.8639	1137590.5666666667	0.7137908892989944	87.3168578664766	11.394401568854898	12027.931155026183	0.015382015767196765	14417.0	9373.0	545.3330152382892	1044.864496301632	-0.252318446834882	2.7732160936568537e-05	2208.961734998274	0.52722201562878	9.230138233884425	5055.333333333333	12027.931155026183	2.569710908552003	-1.1416174030727686e-08	3935.8740110319904	50169098341.86791	1135.6666666666667
Yes	1.1435827664399094	1458564450000.0	4528.37759637188	0.5467137666353593	30665.5	-0.064383541	-7.5	-29754.0	4411.33185	19951825.5	0.8172301681868006	123.95282198974132	5.6141525921178435	15269.147296255675	0.01893304567784065	60419.5	10890.5	2462.6725034016204	4411.331910594094	-0.026952395041917	-2.1156502332003997e-06	4255.739058751069	0.7170481875465233	4.280423506836161	10240.0	15269.147296255675	1.46818898959132	-4.471828683393175e-09	4813.66990184181	879887709886.9548	4481.5
Yes	0.35216931216931213	299724320000.0	1178.5642063492062	0.2748607453932455	14334.333333333334	0.33295023999999995	4.333333333333333	-14336.0	3165.6500666666666	10057271.333333334	0.8111385590790912	258.2577964224436	4.557690669680205	3305.524110953329	0.06391251708070433	28670.333333333332	4595.666666666667	568.4916846440074	3165.6501841611207	-0.06161630029479664	-2.3977725140683114e-05	1047.423473559691	0.4665509469579498	36.38486998967172	4379.0	3305.524110953329	5.513270226371045	-1.66295044586731e-08	2296.9558471558653	443540950793.91235	896.6666666666666
Yes	1.153257747543462	309833296666.6667	1717.5508843537416	0.4983928042287489	16943.333333333332	-0.28436848	-2.6666666666666665	-14182.666666666666	2098.2042666666666	4425051.333333333	0.7434800174746492	85.74504040980771	8.96219313978814	12793.23314339636	0.012566075039406566	31126.0	12874.0	1423.6489086110005	2098.2042490825934	0.32476576666037243	1.0102392842102451e-05	2479.812180339249	0.628126292587321	8.643948178517647	12780.333333333334	12793.23314339636	2.4856225751167353	-6.15621324911602e-09	4090.940183898854	195147572961.26318	2115.6666666666665
Yes	0.4643990929705215	1018232433333.3334	2366.5199168556305	0.2591672388052179	31114.0	-0.6751466633333333	-3.6666666666666665	-25884.0	5602.842233333334	31398022.666666668	0.8557489320100898	202.23218567825742	4.494267726193063	13573.46055776617	0.05163265764713284	56998.0	5305.666666666667	1063.1186008226248	5602.842353948607	0.41866469383239746	1.0336957077075392e-05	2709.7265689311957	0.5669795007886872	7.147724838949563	4132.0	13573.46055776617	2.2105038810945614	-1.2656229386489788e-08	4227.759132152423	1384695569537.7656	1288.0
Yes	0.4837490551776266	268464483333.33334	1108.357656840514	0.3621746088305433	16981.0	0.178449575	0.0	-18239.333333333332	2181.0486666666666	4945144.733333333	0.7148147566413942	179.8748106509679	15.661826471615564	9954.23137963805	0.0393946791688601	35220.333333333336	9401.0	812.8171246245344	2181.048650958932	0.09210341563448314	-3.1133605501703344e-05	1776.4898022408997	0.5389975748262921	14.82125988826761	7495.0	9954.23137963805	3.394855362609366	-9.800897444084174e-09	3238.8208598111128	218085087918.90616	2054.3333333333335
Yes	0.3715192743764172	516150842500.0	1511.8472505668938	0.27022481078145577	25218.75	0.06267795249999997	-0.5	-28031.5	3917.842875	15494381.0	0.8057784614425791	215.52128530556206	7.684163334973517	14795.799031200633	0.03687903610989447	53250.25	6405.0	1572.1238214532295	3917.8429309245835	-0.10212930431589483	4.20227637610215e-05	3354.0254063787033	0.6063205600246004	6.537620030372169	3297.0	14795.799031200633	2.048470914793654	-1.1493262796577559e-08	4534.967759329563	683323049462.8638	1404.5
Yes	1.0332879818594105	1510363500000.0	3681.7704024943314	0.6272387495840719	32020.0	0.23495061	-3.0	-23350.5	4770.85355	22763261.0	0.7863239679658147	242.59876244001805	7.803052070504101	10850.785664145198	0.0471645444631576	55370.5	8418.0	978.7675132219455	4770.853542817647	0.6759154200553894	-6.320758056990084e-06	2247.4087071612407	0.5632798791649652	11.30120583366352	11840.0	10850.785664145198	2.8397273455231384	-6.529178456153465e-09	3525.128113349702	1003874887245.6125	2435.5
Yes	0.44698412698412693	29816065000.0	402.47053854875276	0.45279665358385457	5115.0	-0.09148292499999999	-0.5	-5002.5	850.11592	740570.18	0.6833712015681999	135.65147327196348	6.313714977991928	13090.989144916524	0.1128609292209148	10117.5	8848.0	391.856360844841	850.1159448274423	0.16569665074348444	-6.275568094394345e-07	2953.0989166658746	0.482352640083825	6.155073866738207	4511.5	13090.989144916524	1.9437179533855224	-1.0290167375920637e-08	4242.96259960404	32659966648.012726	2798.5
Yes	1.253877551020408	2363289766666.6665	6149.74410808767	0.7221428205564319	32255.0	0.009676892333333333	-9.333333333333334	-27610.666666666668	5147.745033333334	26888424.0	0.8109166431313453	232.03404080486087	4.106020730282512	10966.107993863456	0.0764729008078575	59865.666666666664	10949.0	1439.0888126000843	5147.744842190435	0.2523015687863032	3.263765720165216e-06	2302.7345911364037	0.6002937058498196	12.201982968824154	12314.333333333334	10966.107993863456	2.953436693395995	-5.151733076891969e-09	3394.545617782934	1185793179175.0076	3236.6666666666665
Yes	1.3177324263038548	556310450000.0	2800.0793480725633	0.5989658803244571	22169.0	0.188128095	-13.5	-19223.5	2544.3561	6600497.75	0.7628982428712963	111.04935386599519	9.17341082778348	13502.814873850422	0.02853880915790795	41392.5	17399.0	1608.191737047603	2544.3561993144367	0.3902288824319839	-1.3483372576626934e-06	3246.3002591320383	0.6663384878199206	5.712517931167831	12420.0	13502.814873850422	1.8973992032827067	-4.476611855021729e-09	4423.036171514115	291085455195.8056	4677.5
Yes	1.062312925170068	882897250000.0	3270.745493197278	0.5331100457794093	19129.5	0.02284597499999999	-3.0	-20259.5	3643.8455	13614437.0	0.8112371344268303	226.13379253610717	3.946302285062993	9303.424119342702	0.030718942172825302	39389.0	8292.5	1286.000834317132	3643.845456120577	0.10879218578338615	5.268230269163673e-06	1952.387187323127	0.5836738175211864	14.648573320963251	11249.5	9303.424119342702	3.34556510652132	-6.77699616918903e-09	3247.344633969522	600405957681.657	2493.5
Yes	0.26315948601662886	453952986666.6667	1136.092377173092	0.19603408424668411	29761.0	0.8171691000000001	-3.5	-28287.0	3951.7075	15915969.0	0.7921146788638813	279.31095155683465	12.417670932500544	13890.238902357349	0.0203510752568642	58048.0	5056.0	1936.733481368323	3951.7079530744577	0.19941610346237812	-8.833329722422534e-05	3246.998765835729	0.6025286136578765	6.624383728055089	2366.3333333333335	13890.238902357349	2.0311527074243396	-1.3688344885645876e-08	4262.160287653213	701919050550.9265	1193.6666666666667
Yes	0.7082086167800454	1329964800000.0	2818.8712868480725	0.38038475934613375	32002.5	-0.34034809	-1.5	-31738.0	5560.165	30983349.0	0.8339807597968254	252.84544000336246	7.313959788229859	11527.291827463241	0.04588208906352515	63740.5	5687.0	808.825467274519	5560.164921777605	0.1686257421970367	2.7416482198238868e-05	2217.2472360195366	0.5134147864024619	10.527298284130403	7466.0	11527.291827463241	2.7613988464837957	-1.0235713539629895e-08	3645.1662517438426	1366397649713.4202	1757.5
Yes	1.845986394557823	903780000000.0	3584.412103174613	0.6921298087408355	30066.5	-0.09976114200000001	-2.5	-23731.0	2985.2929999999997	8939819.75	0.7483109809246054	239.09075865445402	10.795718695901392	12884.013370737362	0.01668050885200495	53797.5	15695.0	2733.0107529102734	2985.2928545573977	0.26852329075336456	9.13650399423985e-06	3206.6648421935847	0.6681144632939613	7.039141580479721	16097.5	12884.013370737362	2.0942173151417105	-3.806164273696668e-09	4103.817014023787	394249934903.1779	4590.0
Yes	1.4396371882086165	871039320000.0	2763.7001077097434	0.7344884751258811	29841.0	-0.32101912499999996	-1.0	-27390.5	3321.3305499999997	11031659.0	0.7378662339747523	291.7334600873414	13.512121046348152	15050.455571729894	0.023880256805568902	57231.5	12934.5	3277.140596245238	3321.330619666387	0.1139660589396953	3.1965226061047948e-06	4055.474588674156	0.6294584636508824	5.069672841047538	14561.0	15050.455571729894	1.6483475472715852	-4.350103703445567e-09	4576.980718492022	486502352642.9424	5408.5
Yes	0.5147089947089947	254862400000.0	1292.1265721844293	0.30922134974113497	11440.0	-0.4106715666666667	-3.6666666666666665	-10527.666666666666	2704.501	7576525.5	0.835107453345703	160.1101627279891	2.231712274804365	11545.342454637217	0.2377995625138282	21967.666666666668	5523.666666666667	548.4902226620198	2704.5011730632937	0.16987796624501542	2.2979927611510846e-05	2122.3177039796064	0.36785360912436865	10.361480716849618	4228.666666666667	11545.342454637217	2.7374466490668947	-1.358148714343943e-08	3814.7576621030507	334134851939.5098	593.3333333333334
Yes	0.599848828420257	939253300000.0	2627.587052154195	0.4746248659228982	31984.333333333332	-0.3444710100000001	-7.0	-30495.0	4022.9909000000002	16836794.0	0.7951126466958004	181.04313296419684	9.413197718744591	13744.670346484063	0.045419239749511064	62479.333333333336	7684.0	3111.0970320730885	4022.990994609645	0.2913731535275777	4.3032647581374976e-05	3894.1629872631106	0.6296197881737452	4.750299500997623	6100.666666666667	13744.670346484063	1.5011997600118479	-6.652884444342921e-09	4409.593630586583	742516163811.1528	3292.6666666666665
Yes	0.3986092214663643	21347076333.333332	296.92086923658354	0.28692251983595174	6473.0	0.4284596133333334	0.0	-6147.333333333333	781.3585866666667	623030.4966666667	0.6896101230445383	64.12874208637251	12.872409413668386	13491.679342680078	0.033602949231862966	12620.333333333334	7508.0	1486.4176672599326	781.3589377088709	-0.062057495117187535	-9.145758704650363e-06	2988.639737509227	0.6163309068494455	6.540013166965493	4958.666666666667	13491.679342680078	2.019259791550006	-1.1716993227750865e-08	4322.242248428344	27476477039.418026	3303.3333333333335
Yes	1.0178080120937265	606554086666.6666	2233.764614512471	0.4314704639649938	30888.333333333332	0.38868915666666665	-15.0	-24534.333333333332	3279.9089	10792878.333333334	0.8013363025063015	192.50019026578602	12.567529863901436	12166.817134778365	0.02633357110122837	55422.666666666664	8203.666666666666	1084.9831094491067	3279.90902483565	0.6363515655199686	4.112175516576806e-05	2694.645693012471	0.6022607411862362	7.921485999644825	9728.333333333334	12166.817134778365	2.264669088883354	-7.3894411900731205e-09	3967.6522309177853	475974507262.19305	2219.6666666666665
Yes	0.6733786848072563	125764643333.33333	771.2483522297811	0.33020143070187613	18009.0	-0.012615469999999981	-2.0	-15615.666666666666	1642.7793333333332	2728742.7666666666	0.7292677511424586	212.04957368794194	21.9256291146626	10797.526601241312	0.019469442156453867	33624.666666666664	9307.0	1793.5882808482322	1642.7792408981975	0.05010395000378289	3.81572471954121e-05	2341.097485955122	0.5926035341020751	11.232049198086749	8077.666666666667	10797.526601241312	2.822241933431545	-9.215566666141222e-09	3499.547753755093	120340176629.8066	1977.3333333333333
Yes	0.3986092214663643	21412257000.0	302.49909297052113	0.3145202970319099	6473.0	0.1633810566666667	0.6666666666666666	-6147.333333333333	770.7143433333332	604686.92	0.6888624804375313	62.707070764009394	13.392390611407082	13535.579848311449	0.038447756941119765	12620.333333333334	7693.333333333333	1519.2546836535776	770.7147216325352	-0.06778326630592348	-1.3276055958105443e-05	3002.920933798876	0.6175341793284143	6.477452645507792	5164.333333333333	13535.579848311449	2.0077229963599543	-1.1374371776261866e-08	4339.030627424619	26667477089.700092	3347.3333333333335
Yes	1.5518669690098263	945724333333.3334	3834.680513983367	0.7732643649907979	29673.666666666668	-0.3209424966666667	-1.3333333333333333	-27417.333333333332	3224.284433333333	10502763.666666666	0.7819820769983497	196.36679059101388	10.396499806431796	11744.091522226563	0.04331443272531027	57091.0	10661.333333333334	1959.9386768631364	3224.284422365157	0.16285171421865616	8.241256891288924e-06	2506.8990595626806	0.660105386310999	9.945515595875518	14206.333333333334	11744.091522226563	2.6538453988599344	-4.664274608291189e-09	3593.4137138398687	463177092479.0943	5327.333333333333
Yes	0.9907180650037791	686652950000.0	2691.1405253212356	0.4860097071265779	23713.666666666668	0.341945428	-16.0	-19524.666666666668	3286.9016666666666	10967750.5	0.8075516276494987	121.33055315292087	6.089917004305314	8031.218993068564	0.025924612457553498	43238.333333333336	6465.0	2190.452043276713	3286.901550202559	0.5290805995464325	1.0340851143513321e-05	2200.0291414249496	0.6649437580196428	15.610560662605877	8673.333333333334	8031.218993068564	3.2993641525930215	-7.2524090841823015e-09	2896.3392807240502	483685615939.2232	2824.3333333333335
Yes	0.4914890400604686	442978816666.6667	1571.9537792894935	0.43441445835237974	14908.666666666666	-0.20866457833333332	1.0	-16292.666666666666	3225.001	11048148.0	0.7991272662876491	199.28621345841984	5.282018879751406	10123.72762190848	0.09320022414127982	31201.333333333332	6628.0	502.3021119649743	3225.0010198989517	-0.25361024339993793	1.0998951891629922e-05	1822.3930976073104	0.5026950723773059	14.19551973702665	5204.0	10123.72762190848	3.2509541727528988	-1.1520671844774953e-08	3388.2626466889947	487235575530.928	1042.3333333333333
Yes	0.44891912320483746	57074693333.333336	516.1985600907029	0.23533016975702956	7794.666666666667	-0.4325262466666666	-1.6666666666666667	-7234.333333333333	1459.1776666666667	2142416.933333333	0.7904407308627043	180.03220383749962	5.282751068453485	14571.740748018887	0.08160510907570513	15029.0	5980.333333333333	925.7482568829614	1459.1785410248192	0.10043255177636935	-5.779312017734938e-05	3531.3411438651437	0.4727383152128426	4.9819853802359155	2972.3333333333335	14571.740748018887	1.6587289762082447	-1.40900787701533e-08	4773.531684451586	94484268535.48103	862.3333333333334
Yes	0.21671957671957667	305029950000.0	831.1173544973544	0.2087948765100123	25921.333333333332	0.20634575000000002	-0.6666666666666666	-21315.0	3381.042633333333	11461363.333333334	0.748739360191053	257.7889328266355	13.797794461195117	10279.459787889311	0.04246441771586734	47236.333333333336	4584.0	539.4581722396142	3381.042685108776	0.09568932093679898	2.6998444405551304e-05	2121.642518716619	0.48292954254150317	11.5471718546047	3011.6666666666665	10279.459787889311	2.859758260084655	-1.648473079261165e-08	3379.144641741698	505465165379.7225	1264.6666666666667
No	0.6719999999999999	465285575000.0	1515.244807291664	0.46297387070755774	21201.0	0.31145840000000014	0.0	-22611.0	2504.4636	6291664.0	0.6598717362649258	263.88956154535396	17.940446143594336	12332.790744393518	0.0216928487643599	43812.0	8310.0	2543.329326923077	2504.4645496779735	0.053672855719924	-5.629532795371943e-05	2837.230412539773	0.663777951266128	7.369423707795594	8802.5	12332.790744393518	2.204224733067605	-5.259450065213274e-09	3506.774390897436	302004205981.20715	4408.5
No	0.7715555555555556	673435623333.3334	1858.5697118055566	1.4184615404150993	24148.666666666668	-1.3915321533333334	0.0	-23597.0	2597.6422000000002	7001072.0	0.6458612725101681	257.5756686597377	24.514150192679953	13202.621382233594	0.0255530093175669	47745.666666666664	10993.333333333334	4680.531569677668	2597.643593494567	0.10777868827184041	-0.00012771751787905402	3433.692383377532	0.6735831365376991	5.211401184887783	11604.333333333334	13202.621382233594	1.6974608710068353	-4.105703750019252e-09	3938.7146986109715	336055767148.14996	8191.333333333333
No	0.7253333333333334	1025977433333.3334	2518.6800833333305	0.8919917733708397	22968.0	-1.3879415000000002	0.0	-23876.666666666668	3455.661266666666	11970992.333333334	0.6627563099424781	195.78244475331948	12.162727165111761	8413.09416872511	0.0361144915223121	46844.666666666664	7282.666666666667	2206.3566290753993	3455.6754387229175	-0.24311636885007223	-3.7089535423594394e-05	2175.0364723839725	0.6575974693403261	10.450168287443864	10971.0	8413.09416872511	2.611119511210194	-4.912755530631547e-09	2747.686328667482	574619135088.3256	5269.333333333333
No	0.6506666666666666	621113116666.6666	1754.1995416666643	2.0433960648543477	23569.666666666668	2.77864638	0.0	-24166.0	2172.2583	4817427.100000001	0.5550851159555344	295.06015543297025	42.615836889551225	13072.259665879386	0.0200371257960796	47735.666666666664	17776.0	3822.9472676179194	2172.260458631595	-0.02162959674994146	-1.4080926456561606e-05	3691.22776957757	0.6982585731893142	4.738417945009515	14656.666666666666	13072.259665879386	1.5289144759622841	-2.885210560541278e-09	3846.1899372988105	231239130293.64954	11891.333333333334
No	1.415111111111111	1238572933333.3333	3308.336722222224	2.730034968887544	24010.0	-0.4308213333333333	0.0	-24459.333333333332	2531.1062	6409832.0	0.5083505654967134	229.4425518350496	24.63725943419259	11390.683904966087	0.026920982015629535	48469.333333333336	17776.0	2960.8878086531718	2531.106921769615	0.1757864517470201	-2.1008050192539845e-05	2918.9431782387123	0.6730046490753585	6.39282355536409	22918.666666666668	11390.683904966087	1.9166009195018765	-1.9618106904915776e-09	3524.760355662354	307673702361.36383	20652.666666666668
No	0.49066666666666664	997583553333.3334	2138.0030902777776	0.4382721515942709	30979.666666666668	2.7608645866666666	0.0	-32365.666666666668	3844.3913666666667	15289047.5	0.7162981382879727	162.94127423609348	20.05604264860276	8874.70691255324	0.04835233775277927	63345.333333333336	6290.0	1241.603933448809	3844.3972543378513	-0.27399732172489166	-9.530924239996667e-05	2467.3910049305723	0.6544311894645696	6.027717908363253	7026.0	8874.70691255324	1.8114865313290156	-5.961893289388082e-09	2955.5610889411323	733887996032.3555	2670.0
No	0.4657777777777777	779549813333.3334	1772.1258576388882	0.33198567652193023	28965.666666666668	8.634115926666666	-4.666666666666667	-28319.333333333332	3813.4473333333335	15568977.166666666	0.7466644511505255	108.17808479359458	18.34619595051142	9766.657723294988	0.010009850763405334	57285.0	5834.0	1038.4326680443621	3813.45982421368	0.47466668983300525	-0.0011200523197490615	2364.6110405516	0.6595165763374823	6.106959079928193	7132.666666666667	9766.657723294988	1.937633406805953	-7.635691587217112e-09	3172.423916034484	747333438032.3071	2847.3333333333335
No	0.8823582766439909	669564080000.0	2025.6521428571407	0.4342179460598862	29811.5	2.375245021	-20.5	-28291.5	3509.45325	14145216.0	0.7991323682747085	151.18069686522279	22.20363257481587	13808.14079662151	0.0138204912655055	58103.0	8038.5	2047.0051462311048	3509.4544079920965	0.6524263620376587	-0.00017607180683181021	2985.0007669840224	0.6958399255632637	8.141429911257775	8859.0	13808.14079662151	2.402944947941942	-8.092930538259675e-09	4254.483970247835	623817712189.1504	2683.5
No	1.2213333333333334	1518581300000.0	3585.069484375	1.003505073404058	31243.0	-7.548759350000001	0.0	-31117.5	4221.98465	18112659.5	0.7584132489396727	220.6065993907624	12.626080837962064	10939.156672695322	0.023900819011032498	62360.5	10075.5	4313.82287289916	4221.9920403622245	0.03916618786752215	-0.00011620494188241566	3587.6138274493023	0.708031090776128	3.1885626323933414	13746.5	10939.156672695322	1.1360909700364092	-4.166580008588736e-09	3650.409259829342	869421376591.179	6100.5
No	1.080888888888889	1170073833333.3333	3022.6971180555556	0.7611785423083238	31507.333333333332	2.237373723333333	0.0	-31281.0	3748.6812333333332	14217880.333333334	0.7414978136093913	163.2520484288848	13.796026355846953	10110.904469712003	0.025432452559471103	62788.333333333336	8196.0	3331.9721734274135	3748.682124485846	-0.15786353747049967	5.449519004486838e-05	2971.603222435464	0.7281631369782149	5.424091916404028	11255.333333333334	10110.904469712003	1.6405842385395222	-4.614822315983041e-09	3110.6000852390985	682466915826.2482	4649.0
No	2.0017777777777774	1270878866666.6667	3448.3915173611203	1.0132846029043514	31270.333333333332	1.445705906666667	0.0	-31525.0	3126.0602	9801498.333333334	0.7000257145887012	163.29153404285577	23.105073827083405	11484.201992324242	0.015541885358591865	62795.333333333336	15481.666666666666	4480.312732630273	3126.061940626094	-0.1031165846313039	-2.1407518387466352e-05	3792.098998625957	0.7451434102473979	3.134833691231403	20832.0	11484.201992324242	1.1037311310651743	-2.643591589786916e-09	3726.085892888517	470476037383.5754	10058.666666666666
No	1.7182766439909296	331819480000.0	1566.2911111111157	0.3362713737638353	27989.0	-0.35581496	-2.0	-25339.0	1984.0852	3936594.0	0.7034734966551376	260.03345671981776	33.446676595734004	13198.39834851936	0.0045826779678463	53328.0	13362.0	3791.016834537496	1984.085294075015	0.1324613243341446	1.6730083320131265e-05	3487.6006663232265	0.7147456463367692	6.945640819508817	13285.0	13198.39834851936	2.028337114144648	-4.413863675940186e-09	3968.21397621543	173605875030.2242	7503.0
No	0.8010884353741499	1075076525000.0	2712.015821995466	0.45798478249113556	32566.5	-1.0512818	-9.5	-30085.5	4713.10235	22215974.0	0.8252526358114518	266.20605771216185	10.044884587103622	14205.000774313441	0.04258473962545389	62652.0	6685.0	814.7825946401009	4713.102724794413	0.1900926455855369	4.056976099642146e-05	3118.215321922192	0.5588309979463445	6.828727867928476	6986.0	14205.000774313441	2.101082560410346	-8.268759808049512e-09	4462.931136746237	979745713763.8688	2807.0
No	0.890098261526833	691691183333.3334	2304.706307634168	0.4755811750137175	31223.666666666668	0.07126311666666667	0.3333333333333333	-28600.333333333332	3282.9330000000004	11367625.666666666	0.7701746150852768	230.9639258980967	13.030645839487287	13334.81399215956	0.025772663454214667	59824.0	9997.0	2707.6474116140635	3282.9331871428644	0.14854984978834784	-2.1094013895018635e-05	3299.857937598455	0.6501022247280522	7.026990570013003	9283.333333333334	13334.81399215956	2.0507854638973644	-7.0543949096530794e-09	4098.549784630305	501320895851.5425	2730.6666666666665
No	0.6124263038548753	674313517500.0	1802.7657171201813	0.2037619474356846	29644.5	0.07567894600000001	6.0	-27883.25	3795.387775	15143502.125	0.7955359832520201	275.69708185067424	15.394666456725902	8699.788230653867	0.0300536369904875	57527.75	5881.5	1862.5447487936763	3795.3877545109644	-0.05831406451761722	1.4855722001087303e-05	2081.259384641416	0.4603080262190007	12.069019699592578	6997.0	8699.788230653867	2.8729118407507004	-1.0119192544430375e-08	3248.24957080252	667843680155.6606	1948.0
No	0.5724444444444444	438322066666.6667	1480.2115243055578	0.47640092729080336	32618.666666666668	-1.9815663426666665	0.0	-31052.666666666668	2455.7244333333333	6205716.100000001	0.7169521900539776	373.6721025474463	43.511182170582	11906.021849863717	0.03397148381918667	63671.333333333336	6744.666666666667	5751.699111588092	2455.7254362967633	0.12334618958023687	8.79839644631e-05	4220.806748789391	0.7334222318767915	3.615520018198037	9849.666666666666	11906.021849863717	1.1191820030370114	-4.743424940771452e-09	3751.985486184882	297878958648.9449	4793.666666666667
No	1.2213333333333334	1129993450000.0	3474.354661458323	0.9197952796997995	31483.0	-1.5961705400000001	-1.0	-31395.5	3670.8905999999997	13490490.0	0.7856079337418005	209.5551426972337	10.97443642644253	11184.38655042803	0.07754190452396865	62878.5	8100.0	3784.8695955142066	3670.891233334839	0.07099605724215505	1.2426313654723338e-05	3332.004402289972	0.650941450983666	4.540588111745496	13144.0	11184.38655042803	1.4300121866547797	-4.381668610724709e-09	3562.3709300462087	647551595235.2749	3889.5
No	1.2959999999999998	318627300000.0	1708.9141510416632	0.6247201307793013	22905.0	0.12397675000000008	0.0	-22269.5	1855.0375	3474644.4	0.7172191306535468	196.67939625510544	24.951383803697937	11580.95304134335	0.03891566023230545	45174.5	9264.0	2206.777597402597	1855.037819921161	0.3041910119354725	-4.916740498728987e-05	3302.185667391486	0.6319147723977943	4.166157564171565	13917.5	11580.95304134335	1.4311902893293462	-4.126888630744398e-09	3758.2060438840917	166784832941.9613	4416.0
No	2.1493333333333333	161907255000.0	1534.1456666666709	1.50617205567531	14344.5	0.140006615	0.0	-12911.5	1058.062025	1137510.6	0.6465329826745847	155.91553368286355	21.242136649787	11711.956597597182	0.0579091198742389	27256.0	15413.5	4473.382153931049	1058.0620202617863	0.019457483664155	2.630353038713033e-06	3493.7066098598034	0.7082565241692524	3.8609417521494143	23630.5	11711.956597597182	1.3463249884837873	-2.510620871251188e-09	3744.299261789064	54600886312.11923	8568.0
No	1.648	636233845000.0	2645.9375104166675	0.8983456533981621	29217.0	2.11186825	0.0	-28356.5	2456.0949499999997	6115373.5	0.726737523349799	135.3042976669652	24.033204628408086	11996.358367823654	0.0849067475646734	57573.5	12986.5	2222.552379424171	2456.095924121945	-0.38031643629074097	-4.524684636357579e-05	3780.864705445278	0.6275562318567762	2.7636253291677413	17390.5	11996.358367823654	1.0076340643718036	-3.2967792878112063e-09	4152.433716244663	293541149109.5653	4207.0
No	0.832	1400552666666.6667	3212.0345972222217	0.4079817020209347	31154.333333333332	0.5689061666666667	-1.0	-31419.333333333332	4721.6675	22393545.333333332	0.8173504572874304	225.40286447634819	11.084511727504449	10645.244672573413	0.0188957738379637	62573.666666666664	5640.333333333333	2851.773112638546	4721.670067383947	0.0578306416670481	-3.423104239023332e-05	3179.8671454632627	0.6899437831468441	5.296302438390115	10918.333333333334	10645.244672573413	1.6234642286508782	-5.8689126222596195e-09	3259.9201243603347	1074908762481.8468	4569.333333333333
No	1.1164444444444444	935004446666.6666	3097.488871527781	0.4410884772688372	31007.666666666668	1.9766137333333333	2.0	-30655.333333333332	3680.8282999999997	13598570.0	0.8163857189705039	192.9603993580068	9.872292061597106	11527.02988423901	0.033321656907598134	61663.0	7463.666666666667	4913.912713604176	3680.828674993976	0.07928727194666864	-8.619009711151277e-05	4218.364660363718	0.7449907410638298	3.1787839852031294	12590.333333333334	11527.02988423901	0.985716907497156	-4.692567086594487e-09	3694.3847370585086	652741019879.9904	5670.333333333333
No	0.8177777777777777	664732396666.6666	2196.801614583345	0.43007846795440857	32044.666666666668	0.6632987333333332	-6.0	-31652.666666666668	3440.188066666667	11988779.666666666	0.8079742275233102	193.97303033457538	13.352408062145793	11699.889716951031	0.07159036025404926	63697.333333333336	7245.333333333333	5115.681549581598	3440.188784146409	0.15106285487612084	-0.00022310777827382413	4777.206329384267	0.7090413680119081	2.5652100969378053	9627.666666666666	11699.889716951031	0.6742861760698055	-5.602317741657169e-09	3813.13074218474	575473066185.0392	5065.0
No	0.96	1066161300000.0	2889.7900729166718	0.5264615985186158	27214.5	3.2944304850000004	0.0	-26386.0	3851.7608499999997	14967856.5	0.7694572054635824	231.2742746108089	10.134139003983746	10752.169289991256	0.061860579997301046	53600.5	7513.0	2226.3553503787875	3851.7627375955162	0.1844826079905033	-0.00016782145976302818	3363.4401872297885	0.5987748037003868	3.2566062742499664	12066.0	10752.169289991256	1.1253236792102363	-5.09968668142958e-09	3524.060459006095	718467941636.7872	4681.0
No	1.2959999999999998	898523250000.0	2913.616083333328	0.7994385687341156	31510.0	-2.2618628	1.0	-31709.5	3189.7938	10763096.5	0.736578895429506	220.55277084400268	21.65759147858035	8518.224645068582	0.0276965242810547	63219.5	9470.5	2750.0654381942286	3189.7948690083977	0.2778333052992821	0.0001826352273635764	2446.142325758621	0.7169795649050477	9.27878891350087	15414.5	8518.224645068582	2.353527172477074	-4.7496255566655125e-09	2656.313696544409	516636427933.65894	6342.0
No	0.9653333333333334	746275630000.0	2489.4039739583304	0.9704837269473312	25416.0	0.830392175	0.0	-26006.0	2880.0030500000003	8355223.75	0.7137702795179139	193.1918636890415	12.272808728542152	9440.208132856482	0.09911461733281604	51422.0	7479.5	3223.0812355324074	2880.0033627482962	0.06570348702371125	-1.734162421711742e-05	2856.3625277560022	0.5761007582615855	5.729773001062522	13554.0	9440.208132856482	1.6069672902456316	-4.20384214074208e-09	3111.8098794945463	401055351346.98474	3860.0
No	0.8693333333333333	335871450000.0	1508.8767968750017	0.5732044446817298	26090.0	0.5322833164999999	0.0	-26096.0	2120.9209	4560653.25	0.7222565289244058	195.18383371453504	26.668421092276887	11215.057398221106	0.05725367739796635	52186.0	8083.0	2765.2901785714284	2120.921001136271	0.1430507395416498	4.005548825994102e-05	3348.980136244648	0.6440030769618759	4.016731114317301	11506.0	11215.057398221106	1.333003985353213	-4.86158562060894e-09	3535.4832965877104	218914346131.39386	5375.5
No	1.456	1149708250000.0	3823.468713541673	1.1614332111759949	30037.5	0.06342773500000004	0.0	-29257.5	3239.6394	10523778.5	0.7409881411512755	157.21440932506835	11.839681362523343	10702.831225998398	0.036007628776133	59295.0	10682.5	2915.2480332167834	3239.639410696201	0.1392076313495636	3.150632470574597e-06	3003.2918805521003	0.6973356203489655	4.952584308555528	17179.0	10702.831225998398	1.6109283192671717	-3.4264499575238383e-09	3383.143598328031	505145995183.9023	6366.5
No	0.992	294136000000.0	1571.7352395833368	0.8333612919496848	17398.5	0.09635313000000001	0.0	-14955.5	1878.1984499999999	3528159.85	0.6993327530640301	173.3886570019212	12.652220928330667	10808.043898099731	0.0878044161945581	32354.0	8457.5	3628.1886312217193	1878.198444976695	0.293937124311924	5.40485279504337e-06	3464.139730029862	0.614513933499693	3.6791603774604615	13021.5	10808.043898099731	1.173308381397658	-4.265105286624972e-09	3475.1251014502154	169353719086.81342	4629.0
No	1.397333333333333	2101471300000.0	5199.826687500004	0.7987586544418258	31271.0	-7.2597885	0.0	-31484.0	4913.623	24143692.0	0.8036281829467865	223.35072037500865	6.175753591448146	10274.68462051058	0.044110182672739	62755.0	8922.0	2257.169117647059	4913.628241342404	0.1209063977003097	0.0004317423799882	2787.964404218832	0.672143039701645	5.498182735091084	13688.0	10274.68462051058	1.7586558723332133	-4.4096642627357715e-09	3254.0050898380173	1158912954434.4949	4890.0
No	0.9813333333333332	229713170000.0	1198.287708333334	0.7191218468828214	14694.0	1.2025	0.0	-13818.0	1729.4669	2991055.8	0.6534706602790133	236.25615250397144	11.762535616456626	13192.84356363447	0.0348335355520248	28512.0	8781.0	6469.375	1729.4672166113278	-0.0979189723730087	-3.5137338829699486e-05	3808.291732059151	0.6826076113830326	3.940173431677493	13886.0	13192.84356363447	1.2659784693300782	-4.444054702462561e-09	3869.927278337648	143572598394.87494	5947.0
No	1.4506666666666668	556220600000.0	2268.6574166666755	0.7768455232898039	16178.0	1.255402	0.0	-19685.0	2622.1646	6875747.5	0.7253307095320412	265.8293569362375	6.555468716180515	10760.155264914578	0.0127678625285625	35863.0	8166.0	3655.65664556962	2622.16499591898	-0.0113290222361683	-6.449596435484358e-05	3239.23540239637	0.7561420253712684	7.000590090485095	14598.0	10760.155264914578	1.9776090951205505	-4.512136684638534e-09	3214.2450320394446	330040044566.21545	7274.0
No	0.832	286213340000.0	1216.7508541666737	0.8300389308637018	20318.0	-1.2379894	0.0	-20639.0	1792.4014	3212702.5	0.6230561790099762	167.5684170352244	24.48861037327234	9483.510315874548	0.0120437098667025	40957.0	9265.0	3615.84051724138	1792.4016380777798	0.5855610370635986	1.0438522625348254e-05	2985.591273004451	0.74265783312074	6.593486443672974	11583.0	9483.510315874548	1.8396854910351192	-4.2158708216924704e-09	3069.976956058893	154211505346.81827	7493.0
No	1.056	1139811400000.0	2503.749718750001	0.4357038359964068	28649.0	6.879622	0.0	-28629.0	4581.42	20989408.0	0.8048461908417328	222.75422636366983	10.119154251445009	11881.993296747818	0.0205633863806724	57278.0	6649.0	1521.2139068945198	4581.425104765066	-0.0932472720742225	-0.0005736186634353	2864.4649855988755	0.632823275538757	5.733115358360638	10053.0	11881.993296747818	1.8435469834735851	-7.009046387900698e-09	3584.0238075598963	1007512440737.6388	4195.0
No	1.5170370370370374	898595173333.3334	3183.9036961451257	0.8108278193476822	22206.333333333332	-0.343719268	1.3333333333333333	-21890.666666666668	3118.5543333333335	9965581.166666666	0.7371353022938859	272.6751995229147	11.595448514588256	10112.444104576913	0.05515664753814534	44097.0	14200.666666666666	444.63861324240503	3118.5542514740955	-0.10579510033130646	2.2114369217001128e-05	2154.948524634007	0.5307806335422195	10.851650992640144	14636.333333333334	10112.444104576913	2.7373277300513013	-4.855747450884656e-09	3569.3098252324908	439486978098.6088	4954.333333333333
No	1.408	2550104900000.0	4419.379239583332	1.2029185093140358	31026.0	0.5111417	0.0	-32744.0	4758.0903	22639422.0	0.701195207119375	162.3608373728227	13.864214042682676	10028.871251265116	0.015580984763801	63770.0	12311.0	3030.255681818182	4758.09049552826	0.0559777244925498	-0.0001624351755615	2604.978069319134	0.6970931637096508	6.005836468313007	17344.0	10028.871251265116	1.823729325308695	-3.475189507340654e-09	3087.466006791244	1086702055422.509	7646.0
No	0.5546666666666666	74013501333.33333	1167.8335833333379	1.9748943129262837	24366.333333333332	0.004384195100000001	0.0	-23106.666666666668	1380.8864666666668	1947529.9333333333	0.48550393618058574	267.3533669234885	76.69471845030985	3405.136028335563	0.03169315991302327	47473.0	7844.666666666667	2282.6851935078225	1380.8864648712852	0.8480336864789327	5.093630424363309e-07	1520.265508119108	0.8484050766231762	2.460013716270289	2363.3333333333335	3405.136028335563	0.6240339064810044	-1.9612461193358162e-08	977.646233286771	15580655251.195478	6227.666666666667
No	0.9386666666666666	89037970000.0	1713.016249999999	1.5560559257185842	22166.666666666668	-0.005636659333333333	0.0	-21507.0	1716.3794666666665	2984172.3333333335	0.5676885084027065	206.25098167093495	41.41188586558211	3211.0980944919734	0.03544643893837927	43673.666666666664	5872.666666666667	1080.8975685779808	1716.3794286414734	0.2896169076363246	-1.0466206224559419e-06	1049.2580642027854	0.7706923163245034	4.17811380759776	1796.6666666666667	3211.0980944919734	1.4090573887786224	-4.775473707084715e-08	923.9151720466351	23874179255.597214	5172.666666666667
No	0.5333333333333333	53842465666.666664	1070.7932916666687	1.977109248085478	21630.666666666668	0.0011173141666666671	0.0	-24669.666666666668	1216.4126	1491103.3333333333	0.5074582662249669	166.08121418017575	67.32055585937138	3339.4462451607446	0.02381955459713933	46300.333333333336	7108.0	2220.2108195747946	1216.4126078884512	-0.05343129237492877	8.880502176830797e-08	1462.9634693067262	0.8751757678556743	2.8012978124368417	1634.3333333333333	3339.4462451607446	0.6881884731396163	-2.234158787903128e-08	927.7544283973269	11929157884.687658	5852.666666666667
No	0.5973333333333333	55767970000.0	1172.4811250000002	1.8513183568766054	20986.666666666668	-0.0071234205999999994	0.0	-23368.333333333332	1238.2373333333333	1534781.0333333332	0.522936543172519	206.62574409942144	76.14313113671155	3524.8486957408363	0.022134852906068134	44355.0	7596.333333333333	1977.9440043687666	1238.2372778538154	-0.48435890674591064	-1.2986090599689145e-06	1289.5085673844667	0.8337676784270007	3.229637607301043	2699.3333333333335	3524.8486957408363	1.0348780692139254	-2.9138034225677926e-08	986.6559564884705	12278587380.23437	6391.666666666667
