# Supplementary material for: Evaluation of smartphone-based cough data in amyotrophic lateral sclerosis as a potential predictor of functional disability
Source: PLoS One. 2024 Dec 16;19(12):e0301734. doi: 10.1371/journal.pone.0301734 (PMC11649145; doi:10.1371/journal.pone.0301734)
Supplement: S2 File — (CSV) [file pone.0301734.s002.csv]

ALSFRS-R total score	ALSFRS-R (bulbar)	Bulbar dysfunction	ALSFRS-R (motor)	ALSRFS-R (respiratory)	Respiratory dysfunction	FVC (%)	MIP (%)	MIP	MEP (%)	MEP	CPF	Duration	Absolute_energy	Area_under_curve	Temporal_centroid	Maximum_amplitude	Mean_amplitude	Median_amplitude	Minimum_amplitude	Std_amplitude	Variance_amplitude	Entropy	Fundamental_frequency	Kurtosis	Maximum_frequency	Maximum_power	Peak_to_peak_distance	Positive_turning_points	Spectral_bandwidth	RMS	Skewness	Slope	Spectral_centroid	Spectral_entropy	Spectral_kurtosis	Spectral_positive_turning_points	Spectral_rollof	Spectral_skewness	Spectral_slope	Spectral_spread	Total_energy	ZCR
37	11	Yes	14	12	No	44	47	31	27	23	300	2.5546666666666664	2611375700000.0	5635.325359375	1.8575092182872601	32452.0	-1.89011532	0.0	-32071.0	3501.3977999999997	12266645.5	0.6423692002247847	295.42127234149643	21.97739986238357	11751.238978297268	0.03941595368087285	64523.0	22422.0	1655.1906779661017	3501.398842110404	0.08964003808796406	3.6576313414908416e-05	3453.6970379007626	0.6502331894114615	3.4748193949501283	36654.0	11751.238978297268	1.2810351404567404	-1.7219237429286101e-09	3904.5160505002264	588802120411.3923	8611.5
40	10	Yes	18	12	No	81	130	58	108	85	286,66	0.5582222222222222	812419450000.0	2303.135708333329	0.5359660686042275	31627.0	1.0128969333333333	0.0	-30521.333333333332	3061.0689333333335	9480190.833333334	0.7013887836320697	187.17210907021442	18.167011337064846	10987.18885003936	0.03013961141308143	62148.333333333336	9252.666666666666	1819.5684523809523	3061.0692760245142	0.1729595015446345	-2.4092980411817634e-05	3174.8914876858926	0.6988544090478578	4.1064521090776145	8912.0	10987.18885003936	1.4438880970188699	-4.259559772407406e-09	3618.819159207964	455054595911.88055	3044.3333333333335
37	12	No	13	12	No	66	71	42	43	34	243,33	1.2693333333333332	918281100000.0	2528.9254305555564	0.8507145794730269	31655.0	0.05452264333333331	0.0	-30210.333333333332	2868.7734333333333	8502631.833333334	0.6800907455330657	82.55241587401437	27.391991634500954	11588.609000120823	0.01945073405901587	61865.333333333336	15905.0	3981.847440218584	2868.7735653062205	0.07322786251703897	-1.8638487864683104e-05	3679.0000003508085	0.7515241626945223	3.498076689260388	14293.666666666666	11588.609000120823	1.1931883976196846	-3.1107719259575234e-09	3660.1475908072825	408130258279.8847	8446.0
36	9	Yes	15	12	No	76	83	84	81	108	333,33	1.968	686542850000.0	2708.947010416668	1.4953890283709086	20885.5	0.015259750000000002	0.0	-20987.0	2239.29805	5290952.65	0.6748718727290166	101.48295086769606	18.73681865602293	8831.666006427278	0.0517104603350162	41872.5	14302.5	1341.804476500767	2239.2980515412064	-0.09653585404157639	1.1759568693979787e-05	1945.610069184694	0.6563389814853793	10.296477324928276	21286.5	8831.666006427278	2.6625762193998272	-3.151501828928825e-09	2756.284603378642	253967691042.79248	6997.5
35	9	Yes	15	11	Yes	55	49	28	76	78	313,33	1.3013333333333332	1625586100000.0	3622.9473888888824	1.4806613040851488	31558.333333333332	6.604671566666666	0.3333333333333333	-32231.333333333332	3346.6964000000003	11251857.666666666	0.6376306645281316	179.88202948375405	22.113214052149388	11357.827221843581	0.034143012017011566	63789.666666666664	17253.0	3153.8930411397164	3346.7033618950195	-0.45034326116244	-5.2751211327717583e-05	3226.6489131739877	0.7008102552365963	4.6870407635804225	22340.333333333332	11357.827221843581	1.5541494178263893	-2.742579997350733e-09	3538.5534870117576	540095545939.34015	5486.0
37	12	No	13	12	No	72	130	69	120	91	280	0.37688888888888883	1062835380000.0	2088.5630208333337	0.7406099995582762	31454.333333333332	-2.376828033333333	0.0	-31230.333333333332	3519.1036333333336	12500716.333333334	0.6657821318281809	309.71837440537473	24.954385090834553	10664.123650279429	0.035044732193152066	62684.666666666664	7898.333333333333	1957.6015595225615	3519.1045864419752	0.7226714293162028	5.513596230303965e-05	2775.647323793228	0.6540082242113566	5.7469787280997915	8608.0	10664.123650279429	1.8712457958728914	-4.480672225094877e-09	3266.902996344558	600041855777.8842	4444.333333333333
41	10	Yes	20	11	Yes	50	69	36	61	45	110	0.5048888888888889	1069872600000.0	2420.3082083333325	0.4917239145770333	30988.0	3.3032732999999994	0.0	-31372.333333333332	3496.9449333333337	13110418.5	0.7010737348596718	124.48446462868851	19.64808208174335	11914.765692942014	0.008571713541944767	62360.333333333336	8495.333333333334	2555.585859427049	3496.9486468430173	-0.0136523433029652	-7.344522679429654e-05	3036.325593253301	0.71406804804879	5.5097721918753395	8420.333333333334	11914.765692942014	1.8740835981387853	-4.437228565323201e-09	3489.408940662556	629308893605.0258	2664.0
38	12	No	14	12	No	66	-	-	55	42	196,66	0.4764444444444444	809235486666.6666	1875.9419513888959	0.44832844045577963	30899.666666666668	1.2042755833333334	0.0	-31749.666666666668	3149.9070333333334	9999658.333333334	0.6920085395485857	150.63852625907808	24.279204297213568	11489.24640010225	0.0087580630012477	62649.333333333336	8416.333333333334	5850.561981421356	3149.9077057047957	0.4646208832661311	2.7726785051142893e-06	4415.574559585934	0.7261900967681761	2.56537231929997	8040.666666666667	11489.24640010225	0.7392461272317473	-3.9771882537342286e-09	3736.0655490877957	479989907857.37177	3460.3333333333335
35	12	No	11	12	No	82	132	124	79	98	336,66	1.1128888888888888	1093457200000.0	3269.563097222221	0.8141985262366833	31255.0	9.614312433333334	0.0	-32101.333333333332	3483.3549000000003	12138913.666666666	0.7564758303807525	141.75706074411622	15.663736374886597	11944.404835020889	0.01478745633115367	63356.333333333336	11265.666666666666	3258.305952432034	3483.3686683726937	-0.046727037057280506	-0.0002555169535963667	3666.142078870858	0.721570198347421	3.286588995537277	13967.0	11944.404835020889	1.1806505896327366	-3.955843082541628e-09	3919.2764204941627	582679094126.4899	5367.0
42	12	No	18	12	No	53	94	74	102	107	346,6	1.4257777777777776	1535473066666.6667	3772.0967777777787	1.291482191998439	30559.333333333332	-3.482310646666667	0.0	-31064.666666666668	4176.924233333333	18511258.0	0.7540349976479764	182.44885256290965	15.040489743752389	9838.459186558286	0.018209674706061635	61624.0	10082.0	2049.820918340098	4176.928142560245	0.24959467661877469	-0.0003669082107415772	2350.0546817234635	0.7072929293273754	8.827373331019535	15808.333333333334	9838.459186558286	2.399641134444454	-4.6339143807746685e-09	2968.592070312177	888553990993.3395	4546.0
39	9	Yes	19	11	Yes	52	104	55	61	46	160	1.056	1618923000000.0	4214.9887430555655	0.9939552077226755	31080.666666666668	0.406136216	0.0	-30178.666666666668	4288.925233333333	18526978.666666668	0.7608825291843373	171.1669770001489	5.673066975804294	12868.857230068403	0.03810994327068323	61259.333333333336	11995.666666666666	6051.83350447879	4288.925225621729	-0.007193632423877698	-3.852820993657845e-06	4260.197618055933	0.6945578417455754	2.5479528193187	13835.666666666666	12868.857230068403	0.9882439416167538	-3.6926645156029914e-09	4479.047520772762	889305334560.5582	4681.666666666667
35	7	Yes	16	12	No	65	-	-	63	51	253,3	0.6364444444444445	820260750000.0	2316.1222916666716	0.8131089706360193	30693.0	4.957916833333333	0.0	-32109.666666666668	3022.3522	9156549.0	0.7099755848504836	42.090431394048615	24.877675669757426	10975.407985318308	0.016846967550615433	62802.666666666664	9921.333333333334	2738.337561602703	3022.3583592759965	-0.1585254445672035	-4.41667918667788e-05	3091.565462410644	0.7276028302199423	4.4617216525048695	10315.333333333334	10975.407985318308	1.5336600046114066	-4.131754940151817e-09	3415.3845533030394	439520950326.57715	4096.0
44	12	No	20	12	No	82	63	65	101	140	320	0.2702222222222222	615604060000.0	1357.8945034722235	0.24970286889575985	30604.0	-9.908968533333335	0.0	-27035.333333333332	3015.4991666666665	9410253.5	0.670261056072153	152.38671938971268	23.807464702688307	11404.274607890582	0.013739337058116932	57639.333333333336	6143.333333333333	2380.3572691810173	3015.5201310165016	0.5022056549787521	0.0006621439302094	3526.830175167341	0.6587122694797783	3.377685480592272	5747.333333333333	11404.274607890582	1.1873140116002348	-5.5187253559951e-09	3787.381777473282	451704913724.38605	1745.3333333333333
42	8	Yes	22	12	No	48	77	44	56	44	120	1.966222222222222	3246314133333.3335	7722.439062499994	0.9171040161943737	30749.333333333332	-1.7838334500000002	-25.333333333333332	-29927.333333333332	5580.987433333333	31238811.333333332	0.8207013457610371	168.96297933349834	3.7104233541062013	9913.43959025717	0.014741085159281834	60676.666666666664	9693.666666666666	2046.1969782282285	5580.988053313241	0.5247580806414286	5.729561806171058e-05	2653.8840047771537	0.6877177701479203	5.6645422195906425	17075.666666666668	9913.43959025717	1.8086621639163034	-3.776197078105197e-09	3107.9001333963274	1499477674939.0535	5488.666666666667
36	12	No	12	12	No	85	121	121	82	108	440	0.46222222222222215	977875733333.3334	2149.5824826388903	0.5846105629041377	30832.0	1.2787848053333333	0.0	-31795.666666666668	3441.6175333333335	11869331.333333334	0.6914027111647068	108.37847048507636	22.403135836721848	10801.367542614169	0.022545035928487736	62627.666666666664	10406.333333333334	1922.3472963269978	3441.619109325638	-0.10086950411399208	-5.283601939299327e-05	3038.5348485731197	0.6842736379843947	3.949284330973098	9492.333333333334	10801.367542614169	1.3822370596704967	-4.589771241489881e-09	3619.9059173631813	569735494031.5323	3744.6666666666665
41	12	No	17	12	No	78	88	51	48	38	366,6	1.8559999999999999	2435154700000.0	5441.18459375	0.6197037163137719	32767.0	-5.6835448699999995	0.0	-32050.5	4885.58315	24336935.0	0.7781950115668057	203.48327363533372	8.63684319625385	10944.788777315645	0.01903950981795785	64817.5	9443.5	2889.514702525868	4885.588582709723	0.10287454724311824	2.4800017344826665e-05	2958.642527343163	0.7075366989874616	5.090094025857179	15093.0	10944.788777315645	1.6473182159838213	-3.71089920820244e-09	3348.283148272455	1168187477075.9243	5255.0
31	12	No	9	10	Yes	69	61	37	43	35	265	0.2453333333333333	118616686666.66667	631.4440763888871	0.637862284524024	18200.666666666668	0.10530264333333335	0.0	-20106.666666666668	1173.6912333333332	1393096.7333333334	0.597438908252821	48.91438144967716	56.402092276950384	10421.978649638962	0.0236734726155797	38307.333333333336	10724.333333333334	3996.2247522865855	1173.6914409791018	0.33610739807287854	2.8560578976752688e-06	3215.375906079096	0.733572903352352	4.783084523304725	10216.0	10421.978649638962	1.483451014137643	-4.2693602148716386e-09	3180.772017844876	66869453018.248566	3515.3333333333335
40	8	Yes	20	12	No	96	119	112	125	156	253,3	0.5030990173847317	986012800000.0	2374.7276568405136	0.26244396304254186	30967.0	0.4272361	3.3333333333333335	-28621.0	4834.905	23680507.333333332	0.8265021372017757	199.06634315073987	7.010317260596916	11120.59516416199	0.040796448166171666	59588.0	4236.666666666667	1296.7841946518986	4834.90526838544	0.19793351460248232	-3.699267486846058e-05	2504.0703177943433	0.5850140666470871	8.302570989778328	3675.6666666666665	11120.59516416199	2.3370900115922146	-1.0455705497552578e-08	3607.412372700459	1044335771725.5504	1461.3333333333333
38	12	No	14	12	No	71	157	91	106	83	343,3	0.5843688586545729	783138533333.3334	2212.264788359787	0.38391061279680433	31953.333333333332	0.171231875	2.0	-30490.666666666668	3932.7791666666667	16178356.0	0.8067039054186628	254.52535950088154	14.203945593076524	14059.314653192923	0.08969706296920772	62444.0	7029.0	1538.282744463657	3932.7791625867394	-0.10730453083912533	1.526197464966265e-05	3545.7564687931263	0.5636616720961475	5.901769755248199	5479.0	14059.314653192923	1.8654436917754058	-7.502848564563646e-09	4480.556048680642	713480282460.7296	2243.0
27	4	Yes	15	8	Yes	80	111	68	79	64	272,5	0.9636281179138324	487380890000.0	2413.7225793650796	0.48645436310722256	15420.0	0.7621401	-6.5	-13404.0	2978.8311000000003	8894019.25	0.8209695174870493	170.9139441201301	2.6652019724257916	1998.2786698821653	0.0942422151565551	28824.0	7085.0	158.06311236040276	2978.831293096159	0.09633344784379	-1.6184631143279034e-05	956.6013397403938	0.45472925845354506	32.71979013020322	9367.0	1998.2786698821653	5.431523200636636	-9.063851112261081e-09	2736.2112829329267	392233429577.2588	837.5
20	1	Yes	11	8	Yes	63	109	60	69	53	272	0.35216931216931213	299724320000.0	1178.5642063492062	0.2748607453932455	14334.333333333334	0.33295023999999995	4.333333333333333	-14336.0	3165.6500666666666	10057271.333333334	0.8111385590790912	258.2577964224436	4.557690669680205	3305.524110953329	0.06391251708070433	28670.333333333332	4595.666666666667	568.4916846440074	3165.6501841611207	-0.06161630029479664	-2.3977725140683114e-05	1047.423473559691	0.4665509469579498	36.38486998967172	4379.0	3305.524110953329	5.513270226371045	-1.66295044586731e-08	2296.9558471558653	443540950793.91235	896.6666666666666
34	11	Yes	11	12	No	78	75	74	72	94	270	0.4643990929705215	699539880000.0	1771.6415787981855	0.4761065988729313	27214.75	-0.01754695249999995	-1.5	-25823.5	3927.863075	16089174.5	0.778471469199441	182.52125721187952	12.49663932900708	9663.733905612444	0.0878752879798412	53038.25	7087.5	411.39429330277073	3927.8632167905052	0.26886831875890493	4.271011881768604e-06	2165.101894269038	0.5155419547074434	10.516835660600556	5009.5	9663.733905612444	2.623874210497124	-9.944187982172729e-09	3391.450806877672	709549002333.8109	1339.25
43	12	No	19	12	No	118	158	90	122	95	263,3	1.9040362811791385	490793975000.0	2004.2506859410446	0.6934782139849472	28745.0	-0.0700338775	-0.5	-29386.5	2158.049	4675045.9	0.6787256298402675	241.67363350809205	38.578788065033024	15192.009119203538	0.01725300122052425	58131.5	21969.0	2028.0944156747046	2158.0490019428275	-0.2109552770853042	2.171282769871033e-05	4191.567130901524	0.6420839512343284	3.786443274328377	15048.5	15192.009119203538	1.3525224873317159	-3.23282354017927e-09	5070.27568669	206171543389.88196	7805.0
46	12	No	22	12	No	96	55	52	102	127	380	0.599848828420257	939253300000.0	2627.587052154195	0.4746248659228982	31984.333333333332	-0.3444710100000001	-7.0	-30495.0	4022.9909000000002	16836794.0	0.7951126466958004	181.04313296419684	9.413197718744591	13744.670346484063	0.045419239749511064	62479.333333333336	7684.0	3111.0970320730885	4022.990994609645	0.2913731535275777	4.3032647581374976e-05	3894.1629872631106	0.6296197881737452	4.750299500997623	6100.666666666667	13744.670346484063	1.5011997600118479	-6.652884444342921e-09	4409.593630586583	742516163811.1528	3292.6666666666665
39	11	Yes	16	12	No	74	98	64	75	63	403,3	0.5147089947089947	618135806666.6666	1579.217033257748	0.35573927389668464	31916.0	1.0368854133333334	0.3333333333333333	-30250.666666666668	3576.0925666666662	13008681.0	0.7663707598895432	267.21568037105453	23.577224698494543	8675.002788720876	0.031523836776614134	62166.666666666664	7135.333333333333	803.7888857512816	3576.092621565896	-0.27286828557650245	-0.0001011313802724445	1861.5188589628524	0.5587504824230274	14.36963490416026	5978.666666666667	8675.002788720876	3.219195796549265	-1.0180912264090877e-08	3130.187598649902	573695266137.254	1560.6666666666667
39	3	Yes	24	12	No	-	-	-	-	-	-	1.253877551020408	2363289766666.6665	6149.74410808767	0.7221428205564319	32255.0	0.009676892333333333	-9.333333333333334	-27610.666666666668	5147.745033333334	26888424.0	0.8109166431313453	232.03404080486087	4.106020730282512	10966.107993863456	0.0764729008078575	59865.666666666664	10949.0	1439.0888126000843	5147.744842190435	0.2523015687863032	3.263765720165216e-06	2302.7345911364037	0.6002937058498196	12.201982968824154	12314.333333333334	10966.107993863456	2.953436693395995	-5.151733076891969e-09	3394.545617782934	1185793179175.0076	3236.6666666666665
24	7	Yes	5	12	No	77	59	36	60	49	-	1.5872713529856384	166630283333.33334	1592.2608843537419	0.8755193627418247	12567.333333333334	0.069885657	-14.333333333333334	-12273.333333333334	1390.5738000000001	1941134.9000000004	0.724064195941812	79.35494697426587	9.43302995110257	10798.49048377449	0.0312638025109966	24840.666666666668	15020.666666666666	1810.429947822083	1390.5738646766392	0.38128936290740967	2.4093810894051475e-05	2521.214595747474	0.6890415761193552	10.723326793078236	13870.0	10798.49048377449	2.716514637792386	-4.966343682197329e-09	3449.064174273973	85605089673.67535	3216.6666666666665
41	12	No	17	12	No	78	137	85	106	87	223,3	1.024	587211890000.0	2151.2801406249982	0.645095680184617	29460.5	0.129700415	0.0	-27992.5	2715.2535	7377431.0	0.7338667725426677	202.62239796534942	15.153609674457506	10777.517034486886	0.051510358229279504	57453.0	7954.0	2638.0343196625463	2715.253434970432	-0.13357725366950038	-3.165864786263038e-05	2985.476513824049	0.6498764423388804	4.910417185422269	12955.0	10777.517034486886	1.6133530591158405	-4.7513843291349455e-09	3303.004426916519	354121131625.002	3694.0
38	9	Yes	18	11	Yes	54	86	55	52	43	200	1.5466666666666666	2496169150000.0	5314.1793854166735	1.256404206681466	31441.0	-4.3987361499999995	0.5	-32319.0	4576.27065	20973611.0	0.7312132358783325	168.08479069893468	9.887136334922612	9614.13536989333	0.0616665575653314	63760.0	10197.0	1801.3763946357321	4576.278404781297	-0.0595228783786297	6.184957095379207e-05	2314.280050229556	0.6459939329220865	6.9715532708624135	16502.0	9614.13536989333	2.076366955351188	-3.426791334045764e-09	2875.8465289219025	1006745377919.0872	4187.0
35	12	No	11	12	No	98	99	85	64	73	370	0.5546666666666666	594920175000.0	1772.104973958327	0.6430316659154902	31113.0	-0.93641285	0.0	-32768.0	2805.3131000000003	7882729.0	0.6930832447208726	113.12933968719531	20.453596860987044	11268.251515505002	0.0435061380267143	63881.0	9560.5	7267.927052446257	2805.3132928804866	-0.03976120799779889	1.774150698591245e-05	4473.8991325790375	0.7453511202996908	2.3726317210232	7847.0	11268.251515505002	0.6680101999401067	-4.167788746538862e-09	3774.4748470661543	378376076853.6179	4649.5
43	12	No	19	12	No	82	106	94	86	101	336,6	1.2960000000000003	1327390000000.0	3347.1301927083196	0.7397854643417119	31912.5	-2.5922264999999998	0.0	-32103.5	3926.83065	15873014.0	0.7664482971037108	113.86741952256719	15.361425926277917	11380.248214990977	0.015376211144030049	64016.0	11248.5	7727.044439935065	3926.8315807914055	0.02119267731904985	4.5365230799305655e-05	4011.690552091821	0.7522310760558006	2.8728953450294274	12791.5	11380.248214990977	0.9637114428539015	-4.04533005964738e-09	3867.5914772520914	761914158676.1705	6454.0
24	8	Yes	6	10	Yes	86	95	61	75	63	376,7	0.4682690854119425	43941104333.333336	442.71117535903267	0.19859530214798105	6969.333333333333	0.45966017100000006	-3.0	-7447.666666666667	1044.8639	1137590.5666666667	0.7137908892989944	87.3168578664766	11.394401568854898	12027.931155026183	0.015382015767196765	14417.0	9373.0	545.3330152382892	1044.864496301632	-0.252318446834882	2.7732160936568537e-05	2208.961734998274	0.52722201562878	9.230138233884425	5055.333333333333	12027.931155026183	2.569710908552003	-1.1416174030727686e-08	3935.8740110319904	50169098341.86791	1135.6666666666667
22	12	No	0	10	Yes	-	-	-	-	-	-	0.44698412698412693	29816065000.0	402.47053854875276	0.45279665358385457	5115.0	-0.09148292499999999	-0.5	-5002.5	850.11592	740570.18	0.6833712015681999	135.65147327196348	6.313714977991928	13090.989144916524	0.1128609292209148	10117.5	8848.0	391.856360844841	850.1159448274423	0.16569665074348444	-6.275568094394345e-07	2953.0989166658746	0.482352640083825	6.155073866738207	4511.5	13090.989144916524	1.9437179533855224	-1.0290167375920637e-08	4242.96259960404	32659966648.012726	2798.5
34	12	No	11	11	Yes	89	87	48	44	34	250	0.5979138321995465	658027100000.0	1747.1564342403653	0.2546713171531204	31109.5	-0.23391556	1.0	-30198.5	3782.06895	14338832.5	0.7757785496302328	249.47877498333636	16.775060968796993	14001.784945088843	0.0273757660761475	61308.0	8566.5	1062.708067379726	3782.068754843477	0.047773703932762146	-1.942072127406463e-05	3306.0513034178953	0.585634048707719	6.84963386929086	7564.0	14001.784945088843	2.0406352172250535	-8.291935582669473e-09	4276.670517983593	632356258446.214	3049.5
42	7	Yes	24	11	Yes	92,7	28,2	-	70,5	-	-	1.3177324263038548	556310450000.0	2800.0793480725633	0.5989658803244571	22169.0	0.188128095	-13.5	-19223.5	2544.3561	6600497.75	0.7628982428712963	111.04935386599519	9.17341082778348	13502.814873850422	0.02853880915790795	41392.5	17399.0	1608.191737047603	2544.3561993144367	0.3902288824319839	-1.3483372576626934e-06	3246.3002591320383	0.6663384878199206	5.712517931167831	12420.0	13502.814873850422	1.8973992032827067	-4.476611855021729e-09	4423.036171514115	291085455195.8056	4677.5
30	12	No	9	9	Yes	76	114	104	112	135	330	1.153257747543462	309833296666.6667	1717.5508843537416	0.4983928042287489	16943.333333333332	-0.28436848	-2.6666666666666665	-14182.666666666666	2098.2042666666666	4425051.333333333	0.7434800174746492	85.74504040980771	8.96219313978814	12793.23314339636	0.012566075039406566	31126.0	12874.0	1423.6489086110005	2098.2042490825934	0.32476576666037243	1.0102392842102451e-05	2479.812180339249	0.628126292587321	8.643948178517647	12780.333333333334	12793.23314339636	2.4856225751167353	-6.15621324911602e-09	4090.940183898854	195147572961.26318	2115.6666666666665
31	12	No	7	12	No	-	-	-	-	-	-	0.4837490551776266	268464483333.33334	1108.357656840514	0.3621746088305433	16981.0	0.178449575	0.0	-18239.333333333332	2181.0486666666666	4945144.733333333	0.7148147566413942	179.8748106509679	15.661826471615564	9954.23137963805	0.0393946791688601	35220.333333333336	9401.0	812.8171246245344	2181.048650958932	0.09210341563448314	-3.1133605501703344e-05	1776.4898022408997	0.5389975748262921	14.82125988826761	7495.0	9954.23137963805	3.394855362609366	-9.800897444084174e-09	3238.8208598111128	218085087918.90616	2054.3333333333335
42	11	Yes	20	11	Yes	67	46	41	104	124	396,6	0.3715192743764172	516150842500.0	1511.8472505668938	0.27022481078145577	25218.75	0.06267795249999997	-0.5	-28031.5	3917.842875	15494381.0	0.8057784614425791	215.52128530556206	7.684163334973517	14795.799031200633	0.03687903610989447	53250.25	6405.0	1572.1238214532295	3917.8429309245835	-0.10212930431589483	4.20227637610215e-05	3354.0254063787033	0.6063205600246004	6.537620030372169	3297.0	14795.799031200633	2.048470914793654	-1.1493262796577559e-08	4534.967759329563	683323049462.8638	1404.5
29	12	No	9	8	Yes	76	116	110	139	175	210	1.0332879818594105	1510363500000.0	3681.7704024943314	0.6272387495840719	32020.0	0.23495061	-3.0	-23350.5	4770.85355	22763261.0	0.7863239679658147	242.59876244001805	7.803052070504101	10850.785664145198	0.0471645444631576	55370.5	8418.0	978.7675132219455	4770.853542817647	0.6759154200553894	-6.320758056990084e-06	2247.4087071612407	0.5632798791649652	11.30120583366352	11840.0	10850.785664145198	2.8397273455231384	-6.529178456153465e-09	3525.128113349702	1003874887245.6125	2435.5
30	5	Yes	16	9	Yes	-	-	-	-	-	-	1.062312925170068	882897250000.0	3270.745493197278	0.5331100457794093	19129.5	0.02284597499999999	-3.0	-20259.5	3643.8455	13614437.0	0.8112371344268303	226.13379253610717	3.946302285062993	9303.424119342702	0.030718942172825302	39389.0	8292.5	1286.000834317132	3643.845456120577	0.10879218578338615	5.268230269163673e-06	1952.387187323127	0.5836738175211864	14.648573320963251	11249.5	9303.424119342702	3.34556510652132	-6.77699616918903e-09	3247.344633969522	600405957681.657	2493.5
43	12	No	19	12	No	89	95	59	63	52	403.3	1.027482993197279	754034287500.0	2612.6160912698424	0.5557342036793971	28308.0	-0.4620899075	-1.25	-27778.0	3222.27655	10454092.625	0.7685858472335627	84.08297726195389	13.51050440499361	12765.957144897508	0.017143436707556175	56086.0	10176.25	1553.1439114140576	3222.276633883931	0.09554487094283104	-5.395521465631407e-06	3050.215300105009	0.6770780025700807	6.664807939255224	11632.25	12765.957144897508	2.0385332206001627	-5.465667554530701e-09	4092.947181790605	461031945200.8541	3553.25
22	6	Yes	5	11	Yes	-	-	-	-	-	-	1.4280272108843537	222884183333.33334	1579.7478231292496	0.9268501189721453	12972.333333333334	-0.09861200233333334	-0.6666666666666666	-14144.333333333334	1457.7407333333333	2178888.533333333	0.6434593615089684	137.5776563593612	12.610359979754476	13038.554791240016	0.0522910915315151	27116.666666666668	23344.333333333332	1538.0386256175952	1457.740778554834	-0.09150294462839764	2.8295659116445083e-06	2920.990429022689	0.6676846844400356	8.650214801880638	13188.0	13038.554791240016	2.4006804332602045	-3.8396956904264975e-09	3995.697148482727	96089936335.17104	8872.0
43	12	No	19	12	No	-	-	-	-	-	-	1.1435827664399094	1458564450000.0	4528.37759637188	0.5467137666353593	30665.5	-0.064383541	-7.5	-29754.0	4411.33185	19951825.5	0.8172301681868006	123.95282198974132	5.6141525921178435	15269.147296255675	0.01893304567784065	60419.5	10890.5	2462.6725034016204	4411.331910594094	-0.026952395041917	-2.1156502332003997e-06	4255.739058751069	0.7170481875465233	4.280423506836161	10240.0	15269.147296255675	1.46818898959132	-4.471828683393175e-09	4813.66990184181	879887709886.9548	4481.5
28	10	Yes	7	11	Yes	112	61.3	-	65.3	-	-	0.4643990929705215	1018232433333.3334	2366.5199168556305	0.2591672388052179	31114.0	-0.6751466633333333	-3.6666666666666665	-25884.0	5602.842233333334	31398022.666666668	0.8557489320100898	202.23218567825742	4.494267726193063	13573.46055776617	0.05163265764713284	56998.0	5305.666666666667	1063.1186008226248	5602.842353948607	0.41866469383239746	1.0336957077075392e-05	2709.7265689311957	0.5669795007886872	7.147724838949563	4132.0	13573.46055776617	2.2105038810945614	-1.2656229386489788e-08	4227.759132152423	1384695569537.7656	1288.0
19	8	Yes	2	9	Yes	59	129	81	71	59	320	0.8126984126984128	860340700000.0	2485.0753439153436	0.4544362193775806	26571.333333333332	-0.3026660033333333	0.3333333333333333	-26639.333333333332	4066.719266666667	16692140.333333334	0.7961891818448934	302.2351471460102	8.317376269999825	12694.434837446475	0.0862960318724314	53210.666666666664	8805.666666666666	348.6186019712422	4066.71940454938	0.00634075080355014	8.005201793954726e-06	3023.021057179205	0.5107352371708108	6.006516473875288	8112.666666666667	12694.434837446475	1.8982899755867457	-7.599826947453601e-09	4265.477750457337	736137783747.8385	2467.0
47	12	No	23	12	No	104	78	80	117	159	230	0.26315948601662886	453952986666.6667	1136.092377173092	0.19603408424668411	29761.0	0.8171691000000001	-3.5	-28287.0	3951.7075	15915969.0	0.7921146788638813	279.31095155683465	12.417670932500544	13890.238902357349	0.0203510752568642	58048.0	5056.0	1936.733481368323	3951.7079530744577	0.19941610346237812	-8.833329722422534e-05	3246.998765835729	0.6025286136578765	6.624383728055089	2366.3333333333335	13890.238902357349	2.0311527074243396	-1.3688344885645876e-08	4262.160287653213	701919050550.9265	1193.6666666666667
41	12	No	17	12	No	-	-	-	-	-	-	0.3986092214663643	21347076333.333332	296.92086923658354	0.28692251983595174	6473.0	0.4284596133333334	0.0	-6147.333333333333	781.3585866666667	623030.4966666667	0.6896101230445383	64.12874208637251	12.872409413668386	13491.679342680078	0.033602949231862966	12620.333333333334	7508.0	1486.4176672599326	781.3589377088709	-0.062057495117187535	-9.145758704650363e-06	2988.639737509227	0.6163309068494455	6.540013166965493	4958.666666666667	13491.679342680078	2.019259791550006	-1.1716993227750865e-08	4322.242248428344	27476477039.418026	3303.3333333333335
14	6	Yes	0	8	Yes	53	49	48	50	64	306.6	0.5147089947089947	254862400000.0	1292.1265721844293	0.30922134974113497	11440.0	-0.4106715666666667	-3.6666666666666665	-10527.666666666666	2704.501	7576525.5	0.835107453345703	160.1101627279891	2.231712274804365	11545.342454637217	0.2377995625138282	21967.666666666668	5523.666666666667	548.4902226620198	2704.5011730632937	0.16987796624501542	2.2979927611510846e-05	2122.3177039796064	0.36785360912436865	10.361480716849618	4228.666666666667	11545.342454637217	2.7374466490668947	-1.358148714343943e-08	3814.7576621030507	334134851939.5098	593.3333333333334
15	2	Yes	5	8	Yes	42	48	47	43	56	162,5	0.3986092214663643	21412257000.0	302.49909297052113	0.3145202970319099	6473.0	0.1633810566666667	0.6666666666666666	-6147.333333333333	770.7143433333332	604686.92	0.6888624804375313	62.707070764009394	13.392390611407082	13535.579848311449	0.038447756941119765	12620.333333333334	7693.333333333333	1519.2546836535776	770.7147216325352	-0.06778326630592348	-1.3276055958105443e-05	3002.920933798876	0.6175341793284143	6.477452645507792	5164.333333333333	13535.579848311449	2.0077229963599543	-1.1374371776261866e-08	4339.030627424619	26667477089.700092	3347.3333333333335
39	3	Yes	24	12	No	79	-	-	-	-	226.6	0.4914890400604686	442978816666.6667	1571.9537792894935	0.43441445835237974	14908.666666666666	-0.20866457833333332	1.0	-16292.666666666666	3225.001	11048148.0	0.7991272662876491	199.28621345841984	5.282018879751406	10123.72762190848	0.09320022414127982	31201.333333333332	6628.0	502.3021119649743	3225.0010198989517	-0.25361024339993793	1.0998951891629922e-05	1822.3930976073104	0.5026950723773059	14.19551973702665	5204.0	10123.72762190848	3.2509541727528988	-1.1520671844774953e-08	3388.2626466889947	487235575530.928	1042.3333333333333
25	12	No	6	7	Yes	69	91	50	79	60	226,7	0.44891912320483746	57074693333.333336	516.1985600907029	0.23533016975702956	7794.666666666667	-0.4325262466666666	-1.6666666666666667	-7234.333333333333	1459.1776666666667	2142416.933333333	0.7904407308627043	180.03220383749962	5.282751068453485	14571.740748018887	0.08160510907570513	15029.0	5980.333333333333	925.7482568829614	1459.1785410248192	0.10043255177636935	-5.779312017734938e-05	3531.3411438651437	0.4727383152128426	4.9819853802359155	2972.3333333333335	14571.740748018887	1.6587289762082447	-1.40900787701533e-08	4773.531684451586	94484268535.48103	862.3333333333334
46	12	No	22	12	No	107	138	139	100	133	233,3	0.3377777777777778	327813303333.3333	1100.576600694445	0.21959625295680138	27041.666666666668	0.7790336999999999	0.0	-24441.0	2486.577533333333	6254293.666666667	0.6924457395495421	100.03100881086313	19.70735610763965	9925.631009389888	0.0094640293779472	51482.666666666664	4980.666666666667	3009.176587301587	2486.5781037263864	0.15557131349729994	-5.2372799341720974e-05	3124.947152513514	0.7145670855774853	4.883311622666132	5269.666666666667	9925.631009389888	1.4703579773226483	-7.134648717525478e-09	3141.172521869215	300211976971.59784	2413.0
35	12	Yes	11	12	No	-	-	-	-	-	-	1.845986394557823	903780000000.0	3584.412103174613	0.6921298087408355	30066.5	-0.09976114200000001	-2.5	-23731.0	2985.2929999999997	8939819.75	0.7483109809246054	239.09075865445402	10.795718695901392	12884.013370737362	0.01668050885200495	53797.5	15695.0	2733.0107529102734	2985.2928545573977	0.26852329075336456	9.13650399423985e-06	3206.6648421935847	0.6681144632939613	7.039141580479721	16097.5	12884.013370737362	2.0942173151417105	-3.806164273696668e-09	4103.817014023787	394249934903.1779	4590.0
25	11	Yes	4	10	Yes	-	-	-	-	-	-	0.21671957671957667	305029950000.0	831.1173544973544	0.2087948765100123	25921.333333333332	0.20634575000000002	-0.6666666666666666	-21315.0	3381.042633333333	11461363.333333334	0.748739360191053	257.7889328266355	13.797794461195117	10279.459787889311	0.04246441771586734	47236.333333333336	4584.0	539.4581722396142	3381.042685108776	0.09568932093679898	2.6998444405551304e-05	2121.642518716619	0.48292954254150317	11.5471718546047	3011.6666666666665	10279.459787889311	2.859758260084655	-1.648473079261165e-08	3379.144641741698	505465165379.7225	1264.6666666666667
28	7	Yes	15	6	Yes	-	-	-	-	-	-	0.6733786848072563	125764643333.33333	771.2483522297811	0.33020143070187613	18009.0	-0.012615469999999981	-2.0	-15615.666666666666	1642.7793333333332	2728742.7666666666	0.7292677511424586	212.04957368794194	21.9256291146626	10797.526601241312	0.019469442156453867	33624.666666666664	9307.0	1793.5882808482322	1642.7792408981975	0.05010395000378289	3.81572471954121e-05	2341.097485955122	0.5926035341020751	11.232049198086749	8077.666666666667	10797.526601241312	2.822241933431545	-9.215566666141222e-09	3499.547753755093	120340176629.8066	1977.3333333333333
39	12	No	15	12	No	99	127	119	104	130	-	1.0178080120937265	606554086666.6666	2233.764614512471	0.4314704639649938	30888.333333333332	0.38868915666666665	-15.0	-24534.333333333332	3279.9089	10792878.333333334	0.8013363025063015	192.50019026578602	12.567529863901436	12166.817134778365	0.02633357110122837	55422.666666666664	8203.666666666666	1084.9831094491067	3279.90902483565	0.6363515655199686	4.112175516576806e-05	2694.645693012471	0.6022607411862362	7.921485999644825	9728.333333333334	12166.817134778365	2.264669088883354	-7.3894411900731205e-09	3967.6522309177853	475974507262.19305	2219.6666666666665
38	12	No	16	10	Yes	-	-	-	-	-	-	0.9907180650037791	686652950000.0	2691.1405253212356	0.4860097071265779	23713.666666666668	0.341945428	-16.0	-19524.666666666668	3286.9016666666666	10967750.5	0.8075516276494987	121.33055315292087	6.089917004305314	8031.218993068564	0.025924612457553498	43238.333333333336	6465.0	2190.452043276713	3286.901550202559	0.5290805995464325	1.0340851143513321e-05	2200.0291414249496	0.6649437580196428	15.610560662605877	8673.333333333334	8031.218993068564	3.2993641525930215	-7.2524090841823015e-09	2896.3392807240502	483685615939.2232	2824.3333333333335
41	12	No	17	12	No	-	-	-	-	-	-	0.7082086167800454	1329964800000.0	2818.8712868480725	0.38038475934613375	32002.5	-0.34034809	-1.5	-31738.0	5560.165	30983349.0	0.8339807597968254	252.84544000336246	7.313959788229859	11527.291827463241	0.04588208906352515	63740.5	5687.0	808.825467274519	5560.164921777605	0.1686257421970367	2.7416482198238868e-05	2217.2472360195366	0.5134147864024619	10.527298284130403	7466.0	11527.291827463241	2.7613988464837957	-1.0235713539629895e-08	3645.1662517438426	1366397649713.4202	1757.5
40	12	No	16	12	No	73	49	43	44	52	337,5	1.4396371882086165	871039320000.0	2763.7001077097434	0.7344884751258811	29841.0	-0.32101912499999996	-1.0	-27390.5	3321.3305499999997	11031659.0	0.7378662339747523	291.7334600873414	13.512121046348152	15050.455571729894	0.023880256805568902	57231.5	12934.5	3277.140596245238	3321.330619666387	0.1139660589396953	3.1965226061047948e-06	4055.474588674156	0.6294584636508824	5.069672841047538	14561.0	15050.455571729894	1.6483475472715852	-4.350103703445567e-09	4576.980718492022	486502352642.9424	5408.5
32	12	No	8	12	No	-	-	-	-	-	-	1.5518669690098263	945724333333.3334	3834.680513983367	0.7732643649907979	29673.666666666668	-0.3209424966666667	-1.3333333333333333	-27417.333333333332	3224.284433333333	10502763.666666666	0.7819820769983497	196.36679059101388	10.396499806431796	11744.091522226563	0.04331443272531027	57091.0	10661.333333333334	1959.9386768631364	3224.284422365157	0.16285171421865616	8.241256891288924e-06	2506.8990595626806	0.660105386310999	9.945515595875518	14206.333333333334	11744.091522226563	2.6538453988599344	-4.664274608291189e-09	3593.4137138398687	463177092479.0943	5327.333333333333
